# Supplementary material for: Wood ducks and hooded mergansers as interspecific brood parasites: An evaluation of parasitic egg survival
Source: Ecol Evol. 2024 Jul 11;14(7):e11721. doi: 10.1002/ece3.11721 (PMC11237345; doi:10.1002/ece3.11721)
Supplement: Supplementary file 1 — Data S1: [file ECE3-14-e11721-s001.zip]

Archive with 3 entries (3 files):
- ece311721-sup-0001-DataS1
- ece311721-sup-0002-DataS2.csv
- ece311721-sup-0003-DataS3
