# Supplementary material for: Wood ducks and hooded mergansers as interspecific brood parasites: An evaluation of parasitic egg survival
Source: Ecol Evol. 2024 Jul 11;14(7):e11721. doi: 10.1002/ece3.11721 (PMC11237345; doi:10.1002/ece3.11721)
Supplement: Supplementary file 1 — Data S1: [file ECE3-14-e11721-s001.zip › ece311721-sup-0001-DataS1]

#load packages
library(brms)
library(dplyr)
library(ggplot2)
library(ggthemes)
library(patchwork)
library(grid)
library(gridExtra)
library(performance)

setwd('C:/Users/dylan.bakner/Documents/manuscripts/hoodyWoody/resubmit6.5.24/analysis/analysis')

#nest data for suc nests analyses
df<-read.csv('cleanData6.6.24.csv',header=TRUE)

#replace na values with "unknown" in the 'inc' column
df$inc <- ifelse(is.na(df$inc), "unknown", df$inc)
df<-na.omit(df)

#first paragraph of results~~~~~~~~~~~~~~~~~~~~~~~~~~~~~~~~~~~~~~~~~~~~~~~~~~~~~

#number of nests by state
stateNests <- df%>%group_by(State)%>%summarise(nests=length(unique(id)))

#total number of nests
sum(stateNests$nests)

#number of nests by species 
stateSpecies <- df%>%group_by(HOST)%>%summarise(nests=length(unique(id)))

#number of nests hosted by wodus
unlist(as.vector(stateSpecies%>%filter(HOST=="1")%>%summarise(sum(nests))))

#number of nests hosted by homes
unlist(as.vector(stateSpecies%>%filter(HOST=="2")%>%summarise(sum(nests))))

#number of mixed clutches by state
stateMixed <- df%>%filter(Nest=="MI")%>%group_by(State,HOST)%>%summarise(nests=length(unique(id)))
#stateMixed

#number of mixed wodu clutches 
mixedWODUnests <- stateMixed%>%filter(HOST=="1")%>%summarise(total=sum(nests))
sum(mixedWODUnests$total)
228/1750

#number of mixed home clutches 
mixedHOMEnests <- stateMixed%>%filter(HOST=="2")%>%summarise(total=sum(nests))
sum(mixedHOMEnests$total)
90/377

#number of wodu and home eggs observed
eggsObserved <- df %>% group_by(HOST,type) %>% summarise(eggs=sum(clutch))
eggsObserved

#number of wodu eggs with know fates 
sum(eggsObserved$eggs[1],eggsObserved$eggs[4])

#number of home eggs with known fates 
sum(eggsObserved$eggs[2],eggsObserved$eggs[3])

#number of wood duck eggs that hatched
df %>% group_by(HOST, type) %>% filter(NESTFATE=="HATCH") %>% summarise(Eggs=sum(hatch))
11862+86
(11862+86)/25860
338+2606
(338+2606)/5707

#number of eggs that hatched from normal wodu nests 
woduEggsHatch <- df %>% filter(HOST == "1", Nest == "WD", NESTFATE=="HATCH") %>% summarise(Eggs=sum(hatch))
print(woduEggsHatch$Eggs)
10330/11948

#number of normal wodu nests that hatched 
woduNestsHatch <- df %>% filter(HOST == "1", Nest == "WD", NESTFATE=="HATCH") %>% summarise(nests=length(unique(id)))
print(woduNestsHatch$nests)

#number of wodu eggs that hatched from mixed nests 
MixedwoduEggsHatch <- df %>% filter(HOST == "1", Nest == "MI", type == "host", NESTFATE=="HATCH") %>% summarise(Eggs=sum(hatch))
print(MixedwoduEggsHatch$Eggs)
1532/11948

#number of home eggs that hatched from mixed nests
ParawoduEggsHatch <- df %>% filter(HOST == "1", Nest == "MI", type == "parasite", NESTFATE=="HATCH") %>% summarise(Eggs=sum(hatch))
print(ParawoduEggsHatch$Eggs)
388/2944

#number of mixed wodu nests that hatched 
MixedwoduNestsHatch <- df %>% filter(HOST == "1", Nest == "MI", NESTFATE=="HATCH") %>% summarise(nests=length(unique(id)))
print(MixedwoduNestsHatch$nests)

#number of eggs that hatched from normal home nests
homeEggsHatch <- df %>% filter(HOST == "2", Nest == "HM", NESTFATE=="HATCH") %>% summarise(Eggs=sum(hatch))
print(homeEggsHatch$Eggs)
2143/2944

#number of normal home nests that hatched
homeNestsHatch <- df %>% filter(HOST == "2", Nest == "HM", NESTFATE=="HATCH") %>% summarise(nests=length(unique(id)))
print(homeNestsHatch$nests)

#number of home eggs that hatched from mixed nests
MixedhomeEggsHatch <- df %>% filter(HOST == "2", Nest == "MI", type == "host", NESTFATE=="HATCH") %>% summarise(Eggs=sum(hatch))
print(MixedhomeEggsHatch$Eggs)
463/2944

#number of wodu eggs that hatched from mixed nests 
ParahomeEggsHatch <- df %>% filter(HOST == "2", Nest == "MI", type == "parasite", NESTFATE=="HATCH") %>% summarise(Eggs=sum(hatch))
print(ParahomeEggsHatch$Eggs)
86/11948

#number of mixed home nests that hatched 
MixedhomeNestsHatch <- df %>% filter(HOST == "2", Nest == "MI", NESTFATE=="HATCH") %>% summarise(nests=length(unique(id)))
print(MixedhomeNestsHatch$nests)


#keep successful nests for analyses; begin paragraph 2~~~~~~~~~~~~~~~~~~~~~~~~~~

df<-subset(df, NESTFATE=="HATCH")
df<-subset(df, Nest == "MI")
df$id<-as.character(df$id)
df$HOST<-as.character(df$HOST)
df <- subset(df, clutch >= hatch) #this line no longer results in a reduced data frame

#number of host eggs
df%>% filter(type == "host")%>% summarise(sum(clutch))

#number of parasitic eggs
df%>% filter(type == "parasite")%>% summarise(sum(clutch))

#number of successful mixed clutches considered
length(unique(df$id))

#~~~~~~~~~~~~~~~~~~~~~~~~~~confirm using editors code~~~~~~~~~~~~~~~~~~~~~~~~~~~

df%>% filter(type == "host")%>% summarise(length(id)) # 197
df%>% filter(type == "parasite")%>% summarise(length(id)) # 197
host <- df %>% filter(type == "host")
parasite <- df %>% filter(type == "parasite")

# which nests lack "host" eggs data
df$id[which(!df$id %in% host$id)]
#character(0)

# which nests lack "parasite" eggs data
df$id[which(!df$id %in% parasite$id)]
#character(0)

#predicting clutch size, parasitic eggs, hatched parasitic eggs
#poisson models

#set seed for brms
seed=24

#is clutch size different for each nest host?
csMod <- brm(total_clutch ~ HOST*BOX_TYPE  + (1 | id), data = df, family = poisson(), 
                    thin = 10, warmup = 5000, cores = 4, chains = 4, iter = 20000, seed = seed)

#does one parasite lay more eggs than the other?
paraMod <- df%>% filter(type == "parasite") %>%
  brm(clutch ~ HOST*BOX_TYPE + (1 | id), data = ., family = poisson(), 
      thin = 10, warmup = 5000, cores = 4, chains = 4, iter = 20000, seed = seed)

#does one nest host hatch more parasitic eggs than the other?
hatchMod <- df%>% filter(type == "parasite", NESTFATE == "HATCH") %>%
  brm(hatch ~ HOST*BOX_TYPE + (1 | id), data = ., family = poisson(), 
      thin = 10, warmup = 5000, cores = 4, chains = 4, iter = 20000, seed = seed)

#convergence
summary(csMod)
summary(paraMod)
summary(hatchMod)
plot(csMod)
plot(paraMod)
plot(hatchMod)

#save conditional effects
csMod1 <- conditional_effects(csMod)
csMod1a <- as.data.frame(csMod1$HOST)
csMod1b <- as.data.frame(csMod1$`HOST:BOX_TYPE`)
paraMod1 <- conditional_effects(paraMod)
paraMod1a <- as.data.frame(paraMod1$HOST)
paraMod1b <- as.data.frame(paraMod1$`HOST:BOX_TYPE`)
hatchMod1 <- conditional_effects(hatchMod)
hatchMod1a <- as.data.frame(hatchMod1$HOST)
hatchMod1b <- as.data.frame(hatchMod1$`HOST:BOX_TYPE`)
csMod1a
csMod1b
paraMod1a
paraMod1b
hatchMod1a
hatchMod1b

#~~~~~~~~~~~~~~~~~~~~~~~~~~~~~~~~~~~~~~~~~~~~~~~~~~~~~~~~~~~~~~~~~~~~~~~~~~~~~~~
#egg survival models

#create new egg type col
df$hostEggType <- paste(df$HOST,df$type, sep="")

m <- brm(hatch|trials(clutch) ~ total_clutch*hostEggType + BOX_TYPE + (1|id), data = df,
          family = binomial(), thin = 10, warmup = 5000, cores = 4, chains = 4, iter = 20000, seed = seed)

null <- brm(hatch|trials(clutch) ~ 1 + (1|id), data = df,
         family = binomial(), thin = 10, warmup = 5000, cores = 4, chains = 4, iter = 20000, seed = seed)

#survival values
vals <- conditional_effects(m)
survival <- vals$hostEggType
survival

#clutch size effect
summary(m)

#variance explained by fixed effects
print(m, digits = 4)
print(null, digits = 4)

#(random effect only - fixed effects) / random effect only
((0.9505^2) -  (0.8941^2)) / (0.9505^2)
