# Supplementary material for: Wood ducks and hooded mergansers as interspecific brood parasites: An evaluation of parasitic egg survival
Source: Ecol Evol. 2024 Jul 11;14(7):e11721. doi: 10.1002/ece3.11721 (PMC11237345; doi:10.1002/ece3.11721)
Supplement: Supplementary file 1 — Data S1: [file ECE3-14-e11721-s001.zip › ece311721-sup-0002-DataS2.csv]

	id	HOST	Nest	type	STUDY	State	clutch	hatch	total_clutch	NESTFATE	inc	BOX_TYPE
2159	1	2	HM	host	NOX	MS	22	0	22	FAIL	unknown	BIG
2160	2	2	HM	host	NOX	MS	13	0	13	FAIL	unknown	BIG
2161	3	2	HM	host	NOX	MS	15	0	15	FAIL	unknown	BIG
2162	4	2	HM	host	NOX	MS	15	0	15	FAIL	unknown	BIG
2163	5	2	HM	host	NOX	MS	12	0	12	FAIL	unknown	SMALL
2164	6	2	HM	host	NOX	MS	12	0	12	FAIL	unknown	SMALL
2165	7	2	HM	host	NOX	MS	9	0	9	FAIL	unknown	SMALL
2166	8	2	HM	host	NOX	MS	20	0	20	FAIL	unknown	SMALL
2167	9	2	HM	host	YAZ	MS	13	0	13	FAIL	unknown	BIG
2168	10	2	HM	host	YAZ	MS	18	0	18	FAIL	unknown	BIG
2169	11	2	HM	host	YAZ	MS	2	0	2	FAIL	unknown	SMALL
2170	12	2	HM	host	YAZ	MS	17	0	17	FAIL	unknown	SMALL
1	13	1	MI	host	NOX	MS	14	0	16	FAIL	unknown	BIG
229	13	1	MI	parasite	NOX	MS	2	0	16	FAIL	unknown	BIG
1979	14	2	MI	host	NOX	MS	9	0	10	FAIL	unknown	BIG
2069	14	2	MI	parasite	NOX	MS	1	0	10	FAIL	unknown	BIG
1980	15	2	MI	host	NOX	MS	12	0	13	FAIL	unknown	BIG
2070	15	2	MI	parasite	NOX	MS	1	0	13	FAIL	unknown	BIG
2	16	1	MI	host	NOX	MS	19	0	21	FAIL	unknown	BIG
230	16	1	MI	parasite	NOX	MS	2	0	21	FAIL	unknown	BIG
1981	17	2	MI	host	NOX	MS	12	0	14	FAIL	unknown	BIG
2071	17	2	MI	parasite	NOX	MS	2	0	14	FAIL	unknown	BIG
3	18	1	MI	host	NOX	MS	15	0	19	FAIL	unknown	BIG
231	18	1	MI	parasite	NOX	MS	4	0	19	FAIL	unknown	BIG
4	19	1	MI	host	NOX	MS	20	0	21	FAIL	unknown	BIG
232	19	1	MI	parasite	NOX	MS	1	0	21	FAIL	unknown	BIG
5	20	1	MI	host	YAZ	MS	16	0	17	FAIL	unknown	BIG
233	20	1	MI	parasite	YAZ	MS	1	0	17	FAIL	unknown	BIG
6	21	1	MI	host	YAZ	MS	24	0	25	FAIL	unknown	BIG
234	21	1	MI	parasite	YAZ	MS	1	0	25	FAIL	unknown	BIG
7	22	1	MI	host	YAZ	MS	24	0	29	FAIL	unknown	BIG
235	22	1	MI	parasite	YAZ	MS	5	0	29	FAIL	unknown	BIG
8	23	1	MI	host	YAZ	MS	58	0	64	FAIL	unknown	BIG
236	23	1	MI	parasite	YAZ	MS	6	0	64	FAIL	unknown	BIG
9	24	1	MI	host	YAZ	MS	52	0	54	FAIL	unknown	BIG
237	24	1	MI	parasite	YAZ	MS	2	0	54	FAIL	unknown	BIG
1982	25	2	MI	host	YAZ	MS	11	0	13	FAIL	unknown	BIG
2072	25	2	MI	parasite	YAZ	MS	2	0	13	FAIL	unknown	BIG
10	26	1	MI	host	YAZ	MS	29	0	30	FAIL	unknown	BIG
238	26	1	MI	parasite	YAZ	MS	1	0	30	FAIL	unknown	BIG
1983	27	2	MI	host	YAZ	MS	16	0	18	FAIL	unknown	BIG
2073	27	2	MI	parasite	YAZ	MS	2	0	18	FAIL	unknown	BIG
11	28	1	MI	host	YAZ	MS	18	0	23	FAIL	unknown	SMALL
239	28	1	MI	parasite	YAZ	MS	5	0	23	FAIL	unknown	SMALL
12	29	1	MI	host	YAZ	MS	22	0	24	FAIL	unknown	BIG
240	29	1	MI	parasite	YAZ	MS	2	0	24	FAIL	unknown	BIG
13	30	1	MI	host	YAZ	MS	14	0	20	FAIL	unknown	BIG
241	30	1	MI	parasite	YAZ	MS	6	0	20	FAIL	unknown	BIG
14	31	1	MI	host	YAZ	MS	20	0	25	FAIL	unknown	BIG
242	31	1	MI	parasite	YAZ	MS	5	0	25	FAIL	unknown	BIG
457	32	1	WD	host	NOX	MS	19	0	19	FAIL	unknown	BIG
458	33	1	WD	host	NOX	MS	25	0	25	FAIL	unknown	BIG
459	34	1	WD	host	NOX	MS	9	0	9	FAIL	unknown	BIG
460	35	1	WD	host	NOX	MS	24	0	24	FAIL	unknown	SMALL
461	36	1	WD	host	NOX	MS	20	0	20	FAIL	unknown	SMALL
462	37	1	WD	host	NOX	MS	21	0	21	FAIL	unknown	SMALL
463	38	1	WD	host	NOX	MS	14	0	14	FAIL	unknown	BIG
464	39	1	WD	host	NOX	MS	29	0	29	FAIL	unknown	BIG
465	40	1	WD	host	YAZ	MS	68	0	68	FAIL	unknown	BIG
466	41	1	WD	host	YAZ	MS	32	0	32	FAIL	unknown	BIG
467	42	1	WD	host	YAZ	MS	29	0	29	FAIL	unknown	BIG
468	43	1	WD	host	YAZ	MS	35	0	35	FAIL	unknown	BIG
469	44	1	WD	host	YAZ	MS	39	0	39	FAIL	unknown	BIG
470	45	1	WD	host	YAZ	MS	34	0	34	FAIL	unknown	BIG
471	46	1	WD	host	YAZ	MS	24	0	24	FAIL	unknown	BIG
472	47	1	WD	host	YAZ	MS	19	0	19	FAIL	unknown	SMALL
473	48	1	WD	host	YAZ	MS	32	0	32	FAIL	unknown	SMALL
474	49	1	WD	host	YAZ	MS	37	0	37	FAIL	unknown	SMALL
475	50	1	WD	host	YAZ	MS	26	0	26	FAIL	unknown	SMALL
476	51	1	WD	host	YAZ	MS	29	0	29	FAIL	unknown	SMALL
477	52	1	WD	host	YAZ	MS	27	0	27	FAIL	unknown	SMALL
478	53	1	WD	host	YAZ	MS	38	0	38	FAIL	unknown	BIG
479	54	1	WD	host	YAZ	MS	46	0	46	FAIL	unknown	BIG
480	55	1	WD	host	YAZ	MS	37	0	37	FAIL	unknown	SMALL
481	56	1	WD	host	YAZ	MS	37	0	37	FAIL	unknown	SMALL
482	57	1	WD	host	YAZ	MS	27	0	27	FAIL	unknown	BIG
2171	58	2	HM	host	NOX	MS	7	4	7	HATCH	unknown	BIG
2172	59	2	HM	host	NOX	MS	11	5	11	HATCH	unknown	BIG
2173	60	2	HM	host	NOX	MS	14	6	14	HATCH	unknown	BIG
2174	61	2	HM	host	NOX	MS	6	6	6	HATCH	unknown	SMALL
2175	62	2	HM	host	NOX	MS	7	6	7	HATCH	unknown	SMALL
2176	63	2	HM	host	NOX	MS	6	6	6	HATCH	unknown	SMALL
2177	64	2	HM	host	NOX	MS	17	7	17	HATCH	unknown	BIG
2178	65	2	HM	host	NOX	MS	7	7	7	HATCH	unknown	SMALL
2179	66	2	HM	host	NOX	MS	17	8	17	HATCH	unknown	BIG
2180	67	2	HM	host	NOX	MS	10	8	10	HATCH	unknown	SMALL
2181	68	2	HM	host	NOX	MS	12	8	12	HATCH	unknown	SMALL
2182	69	2	HM	host	NOX	MS	11	8	11	HATCH	unknown	SMALL
2183	70	2	HM	host	NOX	MS	8	8	8	HATCH	unknown	SMALL
2184	71	2	HM	host	NOX	MS	13	8	13	HATCH	unknown	SMALL
2185	72	2	HM	host	NOX	MS	14	9	14	HATCH	unknown	BIG
2186	73	2	HM	host	NOX	MS	9	9	9	HATCH	unknown	SMALL
2187	74	2	HM	host	NOX	MS	9	9	9	HATCH	unknown	SMALL
2188	75	2	HM	host	NOX	MS	9	9	9	HATCH	unknown	SMALL
2189	76	2	HM	host	NOX	MS	11	9	11	HATCH	unknown	SMALL
2190	77	2	HM	host	NOX	MS	11	10	11	HATCH	unknown	BIG
2191	78	2	HM	host	NOX	MS	10	10	10	HATCH	unknown	BIG
2192	79	2	HM	host	NOX	MS	16	10	16	HATCH	unknown	BIG
2193	80	2	HM	host	NOX	MS	13	10	13	HATCH	unknown	BIG
2194	81	2	HM	host	NOX	MS	22	10	22	HATCH	unknown	BIG
2195	82	2	HM	host	NOX	MS	11	10	11	HATCH	unknown	SMALL
2196	83	2	HM	host	NOX	MS	11	10	11	HATCH	unknown	SMALL
2197	84	2	HM	host	NOX	MS	10	10	10	HATCH	unknown	SMALL
2198	85	2	HM	host	NOX	MS	12	10	12	HATCH	unknown	SMALL
2199	86	2	HM	host	NOX	MS	13	11	13	HATCH	unknown	BIG
2200	87	2	HM	host	NOX	MS	13	11	13	HATCH	unknown	BIG
2201	88	2	HM	host	NOX	MS	12	11	12	HATCH	unknown	BIG
2202	89	2	HM	host	NOX	MS	19	11	19	HATCH	unknown	BIG
2203	90	2	HM	host	NOX	MS	12	11	12	HATCH	unknown	SMALL
2204	91	2	HM	host	NOX	MS	15	11	15	HATCH	unknown	SMALL
2205	92	2	HM	host	NOX	MS	11	11	11	HATCH	unknown	SMALL
2206	93	2	HM	host	NOX	MS	13	11	13	HATCH	unknown	SMALL
2207	94	2	HM	host	NOX	MS	16	12	16	HATCH	unknown	BIG
2208	95	2	HM	host	NOX	MS	12	12	12	HATCH	unknown	BIG
2209	96	2	HM	host	NOX	MS	19	12	19	HATCH	unknown	BIG
2210	97	2	HM	host	NOX	MS	14	12	14	HATCH	unknown	SMALL
2211	98	2	HM	host	NOX	MS	14	12	14	HATCH	unknown	SMALL
2212	99	2	HM	host	NOX	MS	12	12	12	HATCH	unknown	SMALL
2213	100	2	HM	host	NOX	MS	15	12	15	HATCH	unknown	SMALL
2214	101	2	HM	host	NOX	MS	13	12	13	HATCH	unknown	SMALL
2215	102	2	HM	host	NOX	MS	15	12	15	HATCH	unknown	SMALL
2216	103	2	HM	host	NOX	MS	12	12	12	HATCH	unknown	SMALL
2217	104	2	HM	host	NOX	MS	18	13	18	HATCH	unknown	BIG
2218	105	2	HM	host	NOX	MS	16	13	16	HATCH	unknown	BIG
2219	106	2	HM	host	NOX	MS	18	13	18	HATCH	unknown	BIG
2220	107	2	HM	host	NOX	MS	16	13	16	HATCH	unknown	BIG
2221	108	2	HM	host	NOX	MS	16	13	16	HATCH	unknown	BIG
2222	109	2	HM	host	NOX	MS	15	13	15	HATCH	unknown	SMALL
2223	110	2	HM	host	NOX	MS	16	13	16	HATCH	unknown	SMALL
2224	111	2	HM	host	NOX	MS	13	13	13	HATCH	unknown	SMALL
2225	112	2	HM	host	NOX	MS	14	13	14	HATCH	unknown	SMALL
2226	113	2	HM	host	NOX	MS	15	14	15	HATCH	unknown	BIG
2227	114	2	HM	host	NOX	MS	15	14	15	HATCH	unknown	SMALL
2228	115	2	HM	host	NOX	MS	21	15	21	HATCH	unknown	BIG
2229	116	2	HM	host	NOX	MS	20	16	20	HATCH	unknown	BIG
2230	117	2	HM	host	NOX	MS	19	16	19	HATCH	unknown	BIG
2231	118	2	HM	host	NOX	MS	16	16	16	HATCH	unknown	BIG
2232	119	2	HM	host	NOX	MS	22	16	22	HATCH	unknown	BIG
2233	120	2	HM	host	NOX	MS	19	17	19	HATCH	unknown	BIG
2234	121	2	HM	host	NOX	MS	19	17	19	HATCH	unknown	BIG
2235	122	2	HM	host	NOX	MS	18	17	18	HATCH	unknown	BIG
2236	123	2	HM	host	NOX	MS	20	17	20	HATCH	unknown	BIG
2237	124	2	HM	host	NOX	MS	19	19	19	HATCH	unknown	BIG
2238	125	2	HM	host	NOX	MS	23	19	23	HATCH	unknown	SMALL
2239	126	2	HM	host	NOX	MS	20	20	20	HATCH	unknown	BIG
2240	127	2	HM	host	NOX	MS	20	20	20	HATCH	unknown	BIG
2241	128	2	HM	host	NOX	MS	24	21	24	HATCH	unknown	BIG
2242	129	2	HM	host	YAZ	MS	18	1	18	HATCH	unknown	BIG
2243	130	2	HM	host	YAZ	MS	4	4	4	HATCH	unknown	SMALL
2244	131	2	HM	host	YAZ	MS	9	4	9	HATCH	unknown	SMALL
2245	132	2	HM	host	YAZ	MS	8	7	8	HATCH	unknown	SMALL
2246	133	2	HM	host	YAZ	MS	8	7	8	HATCH	unknown	SMALL
2247	134	2	HM	host	YAZ	MS	11	8	11	HATCH	unknown	SMALL
2248	135	2	HM	host	YAZ	MS	15	9	15	HATCH	unknown	BIG
2249	136	2	HM	host	YAZ	MS	10	9	10	HATCH	unknown	SMALL
2250	137	2	HM	host	YAZ	MS	9	9	9	HATCH	unknown	SMALL
2251	138	2	HM	host	YAZ	MS	11	9	11	HATCH	unknown	SMALL
2252	139	2	HM	host	YAZ	MS	12	9	12	HATCH	unknown	SMALL
2253	140	2	HM	host	YAZ	MS	10	10	10	HATCH	unknown	BIG
2254	141	2	HM	host	YAZ	MS	13	10	13	HATCH	unknown	SMALL
2255	142	2	HM	host	YAZ	MS	10	10	10	HATCH	unknown	SMALL
2256	143	2	HM	host	YAZ	MS	11	11	11	HATCH	unknown	SMALL
2257	144	2	HM	host	YAZ	MS	17	11	17	HATCH	unknown	SMALL
2258	145	2	HM	host	YAZ	MS	12	11	12	HATCH	unknown	SMALL
2259	146	2	HM	host	YAZ	MS	12	12	12	HATCH	unknown	BIG
2260	147	2	HM	host	YAZ	MS	12	12	12	HATCH	unknown	BIG
2261	148	2	HM	host	YAZ	MS	12	12	12	HATCH	unknown	BIG
2262	149	2	HM	host	YAZ	MS	24	12	24	HATCH	unknown	SMALL
2263	150	2	HM	host	YAZ	MS	15	13	15	HATCH	unknown	BIG
2264	151	2	HM	host	YAZ	MS	25	13	25	HATCH	unknown	BIG
2265	152	2	HM	host	YAZ	MS	14	14	14	HATCH	unknown	BIG
2266	153	2	HM	host	YAZ	MS	16	14	16	HATCH	unknown	BIG
2267	154	2	HM	host	YAZ	MS	14	14	14	HATCH	unknown	BIG
2268	155	2	HM	host	YAZ	MS	15	15	15	HATCH	unknown	BIG
2269	156	2	HM	host	YAZ	MS	26	15	26	HATCH	unknown	BIG
2270	157	2	HM	host	YAZ	MS	18	16	18	HATCH	unknown	BIG
2271	158	2	HM	host	YAZ	MS	20	17	20	HATCH	unknown	BIG
2272	159	2	HM	host	YAZ	MS	21	17	21	HATCH	unknown	BIG
2273	160	2	HM	host	YAZ	MS	17	17	17	HATCH	unknown	SMALL
2274	161	2	HM	host	YAZ	MS	20	18	20	HATCH	unknown	BIG
2275	162	2	HM	host	YAZ	MS	22	19	22	HATCH	unknown	BIG
2276	163	2	HM	host	YAZ	MS	26	25	26	HATCH	unknown	BIG
15	164	1	MI	host	NOX	MS	9	2	13	HATCH	unknown	BIG
243	164	1	MI	parasite	NOX	MS	4	0	13	HATCH	unknown	BIG
16	165	1	MI	host	NOX	MS	15	2	17	HATCH	unknown	BIG
244	165	1	MI	parasite	NOX	MS	2	2	17	HATCH	unknown	BIG
17	166	1	MI	host	NOX	MS	5	1	9	HATCH	unknown	SMALL
245	166	1	MI	parasite	NOX	MS	4	3	9	HATCH	unknown	SMALL
18	167	1	MI	host	NOX	MS	19	7	21	HATCH	unknown	BIG
246	167	1	MI	parasite	NOX	MS	2	0	21	HATCH	unknown	BIG
19	168	1	MI	host	NOX	MS	15	6	16	HATCH	unknown	BIG
247	168	1	MI	parasite	NOX	MS	1	1	16	HATCH	unknown	BIG
1984	169	2	MI	host	NOX	MS	7	6	8	HATCH	unknown	SMALL
2074	169	2	MI	parasite	NOX	MS	1	1	8	HATCH	unknown	SMALL
1985	170	2	MI	host	NOX	MS	6	6	7	HATCH	unknown	SMALL
2075	170	2	MI	parasite	NOX	MS	1	1	7	HATCH	unknown	SMALL
20	171	1	MI	host	NOX	MS	10	8	11	HATCH	unknown	BIG
248	171	1	MI	parasite	NOX	MS	1	0	11	HATCH	unknown	BIG
21	172	1	MI	host	NOX	MS	9	8	15	HATCH	unknown	BIG
249	172	1	MI	parasite	NOX	MS	6	0	15	HATCH	unknown	BIG
22	173	1	MI	host	NOX	MS	15	6	17	HATCH	unknown	BIG
250	173	1	MI	parasite	NOX	MS	2	2	17	HATCH	unknown	BIG
23	174	1	MI	host	NOX	MS	11	6	13	HATCH	unknown	BIG
251	174	1	MI	parasite	NOX	MS	2	2	13	HATCH	unknown	BIG
24	175	1	MI	host	NOX	MS	11	8	12	HATCH	unknown	SMALL
252	175	1	MI	parasite	NOX	MS	1	0	12	HATCH	unknown	SMALL
25	176	1	MI	host	NOX	MS	11	7	12	HATCH	unknown	SMALL
253	176	1	MI	parasite	NOX	MS	1	1	12	HATCH	unknown	SMALL
26	177	1	MI	host	NOX	MS	11	7	14	HATCH	unknown	BIG
254	177	1	MI	parasite	NOX	MS	3	2	14	HATCH	unknown	BIG
27	178	1	MI	host	NOX	MS	8	6	12	HATCH	unknown	BIG
255	178	1	MI	parasite	NOX	MS	4	3	12	HATCH	unknown	BIG
28	179	1	MI	host	NOX	MS	19	9	20	HATCH	unknown	BIG
256	179	1	MI	parasite	NOX	MS	1	0	20	HATCH	unknown	BIG
1986	180	2	MI	host	NOX	MS	8	6	11	HATCH	unknown	BIG
2076	180	2	MI	parasite	NOX	MS	3	3	11	HATCH	unknown	BIG
1987	181	2	MI	host	NOX	MS	10	6	14	HATCH	unknown	BIG
2077	181	2	MI	parasite	NOX	MS	4	3	14	HATCH	unknown	BIG
29	182	1	MI	host	NOX	MS	10	6	14	HATCH	unknown	SMALL
257	182	1	MI	parasite	NOX	MS	4	3	14	HATCH	unknown	SMALL
30	183	1	MI	host	NOX	MS	9	8	10	HATCH	unknown	SMALL
258	183	1	MI	parasite	NOX	MS	1	1	10	HATCH	unknown	SMALL
31	184	1	MI	host	NOX	MS	11	8	12	HATCH	unknown	SMALL
259	184	1	MI	parasite	NOX	MS	1	1	12	HATCH	unknown	SMALL
32	185	1	MI	host	NOX	MS	19	10	23	HATCH	unknown	BIG
260	185	1	MI	parasite	NOX	MS	4	0	23	HATCH	unknown	BIG
33	186	1	MI	host	NOX	MS	9	8	14	HATCH	unknown	SMALL
261	186	1	MI	parasite	NOX	MS	5	2	14	HATCH	unknown	SMALL
34	187	1	MI	host	NOX	MS	11	8	13	HATCH	unknown	SMALL
262	187	1	MI	parasite	NOX	MS	2	2	13	HATCH	unknown	SMALL
35	188	1	MI	host	NOX	MS	13	9	15	HATCH	unknown	BIG
263	188	1	MI	parasite	NOX	MS	2	2	15	HATCH	unknown	BIG
36	189	1	MI	host	NOX	MS	15	11	16	HATCH	unknown	BIG
264	189	1	MI	parasite	NOX	MS	1	0	16	HATCH	unknown	BIG
37	190	1	MI	host	NOX	MS	20	10	22	HATCH	unknown	BIG
265	190	1	MI	parasite	NOX	MS	2	1	22	HATCH	unknown	BIG
38	191	1	MI	host	NOX	MS	9	8	12	HATCH	unknown	BIG
266	191	1	MI	parasite	NOX	MS	3	3	12	HATCH	unknown	BIG
39	192	1	MI	host	NOX	MS	14	7	20	HATCH	unknown	BIG
267	192	1	MI	parasite	NOX	MS	6	4	20	HATCH	unknown	BIG
40	193	1	MI	host	NOX	MS	17	10	21	HATCH	unknown	BIG
268	193	1	MI	parasite	NOX	MS	4	1	21	HATCH	unknown	BIG
41	194	1	MI	host	NOX	MS	18	8	23	HATCH	unknown	BIG
269	194	1	MI	parasite	NOX	MS	5	3	23	HATCH	unknown	BIG
1988	195	2	MI	host	NOX	MS	9	9	11	HATCH	unknown	BIG
2078	195	2	MI	parasite	NOX	MS	2	2	11	HATCH	unknown	BIG
42	196	1	MI	host	NOX	MS	16	10	17	HATCH	unknown	SMALL
270	196	1	MI	parasite	NOX	MS	1	1	17	HATCH	unknown	SMALL
43	197	1	MI	host	NOX	MS	10	9	12	HATCH	unknown	SMALL
271	197	1	MI	parasite	NOX	MS	2	2	12	HATCH	unknown	SMALL
44	198	1	MI	host	NOX	MS	17	9	19	HATCH	unknown	SMALL
272	198	1	MI	parasite	NOX	MS	2	2	19	HATCH	unknown	SMALL
45	199	1	MI	host	NOX	MS	17	10	19	HATCH	unknown	BIG
273	199	1	MI	parasite	NOX	MS	2	2	19	HATCH	unknown	BIG
46	200	1	MI	host	NOX	MS	7	5	14	HATCH	unknown	BIG
274	200	1	MI	parasite	NOX	MS	7	7	14	HATCH	unknown	BIG
47	201	1	MI	host	NOX	MS	23	10	25	HATCH	unknown	BIG
275	201	1	MI	parasite	NOX	MS	2	2	25	HATCH	unknown	BIG
48	202	1	MI	host	NOX	MS	13	11	14	HATCH	unknown	SMALL
276	202	1	MI	parasite	NOX	MS	1	1	14	HATCH	unknown	SMALL
49	203	1	MI	host	NOX	MS	14	10	18	HATCH	unknown	BIG
277	203	1	MI	parasite	NOX	MS	4	3	18	HATCH	unknown	BIG
50	204	1	MI	host	NOX	MS	15	9	21	HATCH	unknown	BIG
278	204	1	MI	parasite	NOX	MS	6	4	21	HATCH	unknown	BIG
51	205	1	MI	host	NOX	MS	11	7	17	HATCH	unknown	BIG
279	205	1	MI	parasite	NOX	MS	6	6	17	HATCH	unknown	BIG
52	206	1	MI	host	NOX	MS	17	11	20	HATCH	unknown	BIG
280	206	1	MI	parasite	NOX	MS	3	2	20	HATCH	unknown	BIG
1989	207	2	MI	host	NOX	MS	17	11	19	HATCH	unknown	BIG
2079	207	2	MI	parasite	NOX	MS	2	2	19	HATCH	unknown	BIG
53	208	1	MI	host	NOX	MS	14	12	15	HATCH	unknown	SMALL
281	208	1	MI	parasite	NOX	MS	1	1	15	HATCH	unknown	SMALL
54	209	1	MI	host	NOX	MS	10	9	14	HATCH	unknown	SMALL
282	209	1	MI	parasite	NOX	MS	4	4	14	HATCH	unknown	SMALL
55	210	1	MI	host	NOX	MS	10	8	16	HATCH	unknown	SMALL
283	210	1	MI	parasite	NOX	MS	6	5	16	HATCH	unknown	SMALL
56	211	1	MI	host	NOX	MS	16	12	21	HATCH	unknown	BIG
284	211	1	MI	parasite	NOX	MS	5	2	21	HATCH	unknown	BIG
57	212	1	MI	host	NOX	MS	10	9	15	HATCH	unknown	BIG
285	212	1	MI	parasite	NOX	MS	5	5	15	HATCH	unknown	BIG
58	213	1	MI	host	NOX	MS	22	13	23	HATCH	unknown	BIG
286	213	1	MI	parasite	NOX	MS	1	1	23	HATCH	unknown	BIG
59	214	1	MI	host	NOX	MS	20	12	25	HATCH	unknown	BIG
287	214	1	MI	parasite	NOX	MS	5	2	25	HATCH	unknown	BIG
60	215	1	MI	host	NOX	MS	14	13	16	HATCH	unknown	SMALL
288	215	1	MI	parasite	NOX	MS	2	1	16	HATCH	unknown	SMALL
61	216	1	MI	host	NOX	MS	13	11	16	HATCH	unknown	SMALL
289	216	1	MI	parasite	NOX	MS	3	3	16	HATCH	unknown	SMALL
62	217	1	MI	host	NOX	MS	17	10	21	HATCH	unknown	SMALL
290	217	1	MI	parasite	NOX	MS	4	4	21	HATCH	unknown	SMALL
63	218	1	MI	host	NOX	MS	15	14	17	HATCH	unknown	BIG
291	218	1	MI	parasite	NOX	MS	2	1	17	HATCH	unknown	BIG
64	219	1	MI	host	NOX	MS	21	13	25	HATCH	unknown	BIG
292	219	1	MI	parasite	NOX	MS	4	2	25	HATCH	unknown	BIG
65	220	1	MI	host	NOX	MS	15	14	17	HATCH	unknown	BIG
293	220	1	MI	parasite	NOX	MS	2	1	17	HATCH	unknown	BIG
66	221	1	MI	host	NOX	MS	15	15	17	HATCH	unknown	BIG
294	221	1	MI	parasite	NOX	MS	2	0	17	HATCH	unknown	BIG
67	222	1	MI	host	NOX	MS	19	14	20	HATCH	unknown	BIG
295	222	1	MI	parasite	NOX	MS	1	1	20	HATCH	unknown	BIG
68	223	1	MI	host	NOX	MS	14	13	16	HATCH	unknown	SMALL
296	223	1	MI	parasite	NOX	MS	2	2	16	HATCH	unknown	SMALL
69	224	1	MI	host	NOX	MS	13	12	17	HATCH	unknown	BIG
297	224	1	MI	parasite	NOX	MS	4	4	17	HATCH	unknown	BIG
70	225	1	MI	host	NOX	MS	16	14	18	HATCH	unknown	BIG
298	225	1	MI	parasite	NOX	MS	2	2	18	HATCH	unknown	BIG
71	226	1	MI	host	NOX	MS	17	16	18	HATCH	unknown	BIG
299	226	1	MI	parasite	NOX	MS	1	0	18	HATCH	unknown	BIG
72	227	1	MI	host	NOX	MS	15	14	18	HATCH	unknown	BIG
300	227	1	MI	parasite	NOX	MS	3	2	18	HATCH	unknown	BIG
73	228	1	MI	host	NOX	MS	15	14	17	HATCH	unknown	BIG
301	228	1	MI	parasite	NOX	MS	2	2	17	HATCH	unknown	BIG
74	229	1	MI	host	NOX	MS	11	11	16	HATCH	unknown	BIG
302	229	1	MI	parasite	NOX	MS	5	5	16	HATCH	unknown	BIG
1990	230	2	MI	host	NOX	MS	19	15	20	HATCH	unknown	BIG
2080	230	2	MI	parasite	NOX	MS	1	1	20	HATCH	unknown	BIG
75	231	1	MI	host	NOX	MS	19	15	21	HATCH	unknown	BIG
303	231	1	MI	parasite	NOX	MS	2	2	21	HATCH	unknown	BIG
76	232	1	MI	host	NOX	MS	14	12	21	HATCH	unknown	BIG
304	232	1	MI	parasite	NOX	MS	7	5	21	HATCH	unknown	BIG
77	233	1	MI	host	NOX	MS	14	12	24	HATCH	unknown	BIG
305	233	1	MI	parasite	NOX	MS	10	5	24	HATCH	unknown	BIG
78	234	1	MI	host	NOX	MS	16	16	17	HATCH	unknown	SMALL
306	234	1	MI	parasite	NOX	MS	1	1	17	HATCH	unknown	SMALL
79	235	1	MI	host	NOX	MS	13	9	23	HATCH	unknown	BIG
307	235	1	MI	parasite	NOX	MS	10	9	23	HATCH	unknown	BIG
80	236	1	MI	host	NOX	MS	17	17	18	HATCH	unknown	SMALL
308	236	1	MI	parasite	NOX	MS	1	1	18	HATCH	unknown	SMALL
81	237	1	MI	host	NOX	MS	25	15	29	HATCH	unknown	BIG
309	237	1	MI	parasite	NOX	MS	4	4	29	HATCH	unknown	BIG
82	238	1	MI	host	NOX	MS	16	15	20	HATCH	unknown	BIG
310	238	1	MI	parasite	NOX	MS	4	4	20	HATCH	unknown	BIG
83	239	1	MI	host	NOX	MS	14	10	24	HATCH	unknown	BIG
311	239	1	MI	parasite	NOX	MS	10	9	24	HATCH	unknown	BIG
84	240	1	MI	host	NOX	MS	18	16	21	HATCH	unknown	BIG
312	240	1	MI	parasite	NOX	MS	3	3	21	HATCH	unknown	BIG
85	241	1	MI	host	NOX	MS	17	12	25	HATCH	unknown	BIG
313	241	1	MI	parasite	NOX	MS	8	8	25	HATCH	unknown	BIG
86	242	1	MI	host	NOX	MS	30	20	31	HATCH	unknown	BIG
314	242	1	MI	parasite	NOX	MS	1	0	31	HATCH	unknown	BIG
87	243	1	MI	host	NOX	MS	22	19	24	HATCH	unknown	BIG
315	243	1	MI	parasite	NOX	MS	2	1	24	HATCH	unknown	BIG
88	244	1	MI	host	NOX	MS	24	17	29	HATCH	unknown	BIG
316	244	1	MI	parasite	NOX	MS	5	4	29	HATCH	unknown	BIG
89	245	1	MI	host	NOX	MS	26	20	27	HATCH	unknown	BIG
317	245	1	MI	parasite	NOX	MS	1	1	27	HATCH	unknown	BIG
90	246	1	MI	host	NOX	MS	12	12	23	HATCH	unknown	BIG
318	246	1	MI	parasite	NOX	MS	11	10	23	HATCH	unknown	BIG
91	247	1	MI	host	NOX	MS	26	19	31	HATCH	unknown	BIG
319	247	1	MI	parasite	NOX	MS	5	5	31	HATCH	unknown	BIG
92	248	1	MI	host	NOX	MS	27	22	30	HATCH	unknown	BIG
320	248	1	MI	parasite	NOX	MS	3	3	30	HATCH	unknown	BIG
93	249	1	MI	host	NOX	MS	23	22	26	HATCH	unknown	SMALL
321	249	1	MI	parasite	NOX	MS	3	3	26	HATCH	unknown	SMALL
94	250	1	MI	host	NOX	MS	27	27	28	HATCH	unknown	BIG
322	250	1	MI	parasite	NOX	MS	1	1	28	HATCH	unknown	BIG
95	251	1	MI	host	YAZ	MS	37	1	39	HATCH	unknown	BIG
323	251	1	MI	parasite	YAZ	MS	2	2	39	HATCH	unknown	BIG
1991	252	2	MI	host	YAZ	MS	8	6	9	HATCH	unknown	SMALL
2081	252	2	MI	parasite	YAZ	MS	1	1	9	HATCH	unknown	SMALL
96	253	1	MI	host	YAZ	MS	8	6	9	HATCH	unknown	SMALL
324	253	1	MI	parasite	YAZ	MS	1	1	9	HATCH	unknown	SMALL
97	254	1	MI	host	YAZ	MS	5	4	9	HATCH	unknown	SMALL
325	254	1	MI	parasite	YAZ	MS	4	4	9	HATCH	unknown	SMALL
98	255	1	MI	host	YAZ	MS	13	7	14	HATCH	unknown	SMALL
326	255	1	MI	parasite	YAZ	MS	1	1	14	HATCH	unknown	SMALL
1992	256	2	MI	host	YAZ	MS	17	8	19	HATCH	unknown	BIG
2082	256	2	MI	parasite	YAZ	MS	2	0	19	HATCH	unknown	BIG
1993	257	2	MI	host	YAZ	MS	7	0	16	HATCH	unknown	BIG
2083	257	2	MI	parasite	YAZ	MS	9	8	16	HATCH	unknown	BIG
99	258	1	MI	host	YAZ	MS	15	9	16	HATCH	unknown	SMALL
327	258	1	MI	parasite	YAZ	MS	1	0	16	HATCH	unknown	SMALL
1994	259	2	MI	host	YAZ	MS	5	5	10	HATCH	unknown	BIG
2084	259	2	MI	parasite	YAZ	MS	5	5	10	HATCH	unknown	BIG
1995	260	2	MI	host	YAZ	MS	9	9	11	HATCH	unknown	BIG
2085	260	2	MI	parasite	YAZ	MS	2	2	11	HATCH	unknown	BIG
100	261	1	MI	host	YAZ	MS	11	9	13	HATCH	unknown	SMALL
328	261	1	MI	parasite	YAZ	MS	2	2	13	HATCH	unknown	SMALL
1996	262	2	MI	host	YAZ	MS	7	6	14	HATCH	unknown	SMALL
2086	262	2	MI	parasite	YAZ	MS	7	5	14	HATCH	unknown	SMALL
1997	263	2	MI	host	YAZ	MS	8	8	11	HATCH	unknown	BIG
2087	263	2	MI	parasite	YAZ	MS	3	3	11	HATCH	unknown	BIG
101	264	1	MI	host	YAZ	MS	16	10	18	HATCH	unknown	SMALL
329	264	1	MI	parasite	YAZ	MS	2	2	18	HATCH	unknown	SMALL
1998	265	2	MI	host	YAZ	MS	14	11	15	HATCH	unknown	BIG
2088	265	2	MI	parasite	YAZ	MS	1	1	15	HATCH	unknown	BIG
1999	266	2	MI	host	YAZ	MS	7	7	13	HATCH	unknown	BIG
2089	266	2	MI	parasite	YAZ	MS	6	6	13	HATCH	unknown	BIG
102	267	1	MI	host	YAZ	MS	23	11	25	HATCH	unknown	SMALL
330	267	1	MI	parasite	YAZ	MS	2	2	25	HATCH	unknown	SMALL
103	268	1	MI	host	YAZ	MS	15	13	16	HATCH	unknown	SMALL
331	268	1	MI	parasite	YAZ	MS	1	1	16	HATCH	unknown	SMALL
2000	269	2	MI	host	YAZ	MS	17	16	18	HATCH	unknown	BIG
2090	269	2	MI	parasite	YAZ	MS	1	1	18	HATCH	unknown	BIG
104	270	1	MI	host	YAZ	MS	28	17	30	HATCH	unknown	BIG
332	270	1	MI	parasite	YAZ	MS	2	0	30	HATCH	unknown	BIG
105	271	1	MI	host	YAZ	MS	32	16	36	HATCH	unknown	BIG
333	271	1	MI	parasite	YAZ	MS	4	2	36	HATCH	unknown	BIG
106	272	1	MI	host	YAZ	MS	22	18	25	HATCH	unknown	BIG
334	272	1	MI	parasite	YAZ	MS	3	0	25	HATCH	unknown	BIG
107	273	1	MI	host	YAZ	MS	18	14	24	HATCH	unknown	SMALL
335	273	1	MI	parasite	YAZ	MS	6	4	24	HATCH	unknown	SMALL
108	274	1	MI	host	YAZ	MS	35	21	36	HATCH	unknown	BIG
336	274	1	MI	parasite	YAZ	MS	1	1	36	HATCH	unknown	BIG
109	275	1	MI	host	YAZ	MS	34	24	36	HATCH	unknown	BIG
337	275	1	MI	parasite	YAZ	MS	2	2	36	HATCH	unknown	BIG
483	276	1	WD	host	NOX	MS	10	0	10	HATCH	unknown	BIG
484	277	1	WD	host	NOX	MS	15	0	15	HATCH	unknown	SMALL
485	278	1	WD	host	NOX	MS	5	1	5	HATCH	unknown	SMALL
486	279	1	WD	host	NOX	MS	10	1	10	HATCH	unknown	SMALL
487	280	1	WD	host	NOX	MS	10	3	10	HATCH	unknown	BIG
488	281	1	WD	host	NOX	MS	10	4	10	HATCH	unknown	BIG
489	282	1	WD	host	NOX	MS	6	4	6	HATCH	unknown	SMALL
490	283	1	WD	host	NOX	MS	11	4	11	HATCH	unknown	SMALL
491	284	1	WD	host	NOX	MS	8	4	8	HATCH	unknown	SMALL
492	285	1	WD	host	NOX	MS	7	5	7	HATCH	unknown	BIG
493	286	1	WD	host	NOX	MS	6	5	6	HATCH	unknown	BIG
494	287	1	WD	host	NOX	MS	10	5	10	HATCH	unknown	BIG
495	288	1	WD	host	NOX	MS	9	5	9	HATCH	unknown	BIG
496	289	1	WD	host	NOX	MS	9	5	9	HATCH	unknown	SMALL
497	290	1	WD	host	NOX	MS	11	6	11	HATCH	unknown	BIG
498	291	1	WD	host	NOX	MS	12	6	12	HATCH	unknown	BIG
499	292	1	WD	host	NOX	MS	8	6	8	HATCH	unknown	BIG
500	293	1	WD	host	NOX	MS	14	6	14	HATCH	unknown	BIG
501	294	1	WD	host	NOX	MS	7	6	7	HATCH	unknown	BIG
502	295	1	WD	host	NOX	MS	6	6	6	HATCH	unknown	BIG
503	296	1	WD	host	NOX	MS	9	6	9	HATCH	unknown	BIG
504	297	1	WD	host	NOX	MS	7	6	7	HATCH	unknown	SMALL
505	298	1	WD	host	NOX	MS	14	6	14	HATCH	unknown	SMALL
506	299	1	WD	host	NOX	MS	17	6	17	HATCH	unknown	SMALL
507	300	1	WD	host	NOX	MS	8	6	8	HATCH	unknown	SMALL
508	301	1	WD	host	NOX	MS	8	6	8	HATCH	unknown	SMALL
509	302	1	WD	host	NOX	MS	7	6	7	HATCH	unknown	SMALL
510	303	1	WD	host	NOX	MS	17	7	17	HATCH	unknown	BIG
511	304	1	WD	host	NOX	MS	7	7	7	HATCH	unknown	BIG
512	305	1	WD	host	NOX	MS	10	7	10	HATCH	unknown	BIG
513	306	1	WD	host	NOX	MS	10	7	10	HATCH	unknown	BIG
514	307	1	WD	host	NOX	MS	8	7	8	HATCH	unknown	BIG
515	308	1	WD	host	NOX	MS	9	7	9	HATCH	unknown	BIG
516	309	1	WD	host	NOX	MS	10	7	10	HATCH	unknown	SMALL
517	310	1	WD	host	NOX	MS	7	7	7	HATCH	unknown	SMALL
518	311	1	WD	host	NOX	MS	8	7	8	HATCH	unknown	SMALL
519	312	1	WD	host	NOX	MS	9	7	9	HATCH	unknown	SMALL
520	313	1	WD	host	NOX	MS	10	7	10	HATCH	unknown	SMALL
521	314	1	WD	host	NOX	MS	13	8	13	HATCH	unknown	BIG
522	315	1	WD	host	NOX	MS	8	8	8	HATCH	unknown	BIG
523	316	1	WD	host	NOX	MS	9	8	9	HATCH	unknown	BIG
524	317	1	WD	host	NOX	MS	12	8	12	HATCH	unknown	BIG
525	318	1	WD	host	NOX	MS	8	8	8	HATCH	unknown	BIG
526	319	1	WD	host	NOX	MS	12	8	12	HATCH	unknown	BIG
527	320	1	WD	host	NOX	MS	11	8	11	HATCH	unknown	BIG
528	321	1	WD	host	NOX	MS	8	8	8	HATCH	unknown	BIG
529	322	1	WD	host	NOX	MS	12	8	12	HATCH	unknown	BIG
530	323	1	WD	host	NOX	MS	8	8	8	HATCH	unknown	BIG
531	324	1	WD	host	NOX	MS	14	8	14	HATCH	unknown	BIG
532	325	1	WD	host	NOX	MS	13	8	13	HATCH	unknown	BIG
533	326	1	WD	host	NOX	MS	11	8	11	HATCH	unknown	BIG
534	327	1	WD	host	NOX	MS	8	8	8	HATCH	unknown	BIG
535	328	1	WD	host	NOX	MS	13	8	13	HATCH	unknown	SMALL
536	329	1	WD	host	NOX	MS	8	8	8	HATCH	unknown	SMALL
537	330	1	WD	host	NOX	MS	8	8	8	HATCH	unknown	SMALL
538	331	1	WD	host	NOX	MS	8	8	8	HATCH	unknown	SMALL
539	332	1	WD	host	NOX	MS	10	8	10	HATCH	unknown	SMALL
540	333	1	WD	host	NOX	MS	20	8	20	HATCH	unknown	SMALL
541	334	1	WD	host	NOX	MS	10	8	10	HATCH	unknown	SMALL
542	335	1	WD	host	NOX	MS	9	8	9	HATCH	unknown	SMALL
543	336	1	WD	host	NOX	MS	8	8	8	HATCH	unknown	SMALL
544	337	1	WD	host	NOX	MS	8	8	8	HATCH	unknown	SMALL
545	338	1	WD	host	NOX	MS	9	8	9	HATCH	unknown	SMALL
546	339	1	WD	host	NOX	MS	11	8	11	HATCH	unknown	SMALL
547	340	1	WD	host	NOX	MS	12	8	12	HATCH	unknown	SMALL
548	341	1	WD	host	NOX	MS	9	8	9	HATCH	unknown	SMALL
549	342	1	WD	host	NOX	MS	9	9	9	HATCH	unknown	BIG
550	343	1	WD	host	NOX	MS	10	9	10	HATCH	unknown	BIG
551	344	1	WD	host	NOX	MS	14	9	14	HATCH	unknown	BIG
552	345	1	WD	host	NOX	MS	11	9	11	HATCH	unknown	BIG
553	346	1	WD	host	NOX	MS	15	9	15	HATCH	unknown	BIG
554	347	1	WD	host	NOX	MS	9	9	9	HATCH	unknown	BIG
555	348	1	WD	host	NOX	MS	9	9	9	HATCH	unknown	BIG
556	349	1	WD	host	NOX	MS	9	9	9	HATCH	unknown	BIG
557	350	1	WD	host	NOX	MS	9	9	9	HATCH	unknown	BIG
558	351	1	WD	host	NOX	MS	11	9	11	HATCH	unknown	BIG
559	352	1	WD	host	NOX	MS	10	9	10	HATCH	unknown	BIG
560	353	1	WD	host	NOX	MS	14	9	14	HATCH	unknown	BIG
561	354	1	WD	host	NOX	MS	12	9	12	HATCH	unknown	BIG
562	355	1	WD	host	NOX	MS	12	9	12	HATCH	unknown	SMALL
563	356	1	WD	host	NOX	MS	14	9	14	HATCH	unknown	SMALL
564	357	1	WD	host	NOX	MS	14	9	14	HATCH	unknown	SMALL
565	358	1	WD	host	NOX	MS	14	9	14	HATCH	unknown	SMALL
566	359	1	WD	host	NOX	MS	9	9	9	HATCH	unknown	SMALL
567	360	1	WD	host	NOX	MS	9	9	9	HATCH	unknown	SMALL
568	361	1	WD	host	NOX	MS	10	9	10	HATCH	unknown	SMALL
569	362	1	WD	host	NOX	MS	19	10	19	HATCH	unknown	BIG
570	363	1	WD	host	NOX	MS	13	10	13	HATCH	unknown	BIG
571	364	1	WD	host	NOX	MS	14	10	14	HATCH	unknown	BIG
572	365	1	WD	host	NOX	MS	13	10	13	HATCH	unknown	BIG
573	366	1	WD	host	NOX	MS	12	10	12	HATCH	unknown	BIG
574	367	1	WD	host	NOX	MS	15	10	15	HATCH	unknown	BIG
575	368	1	WD	host	NOX	MS	13	10	13	HATCH	unknown	BIG
576	369	1	WD	host	NOX	MS	10	10	10	HATCH	unknown	SMALL
577	370	1	WD	host	NOX	MS	10	10	10	HATCH	unknown	SMALL
578	371	1	WD	host	NOX	MS	10	10	10	HATCH	unknown	SMALL
579	372	1	WD	host	NOX	MS	15	10	15	HATCH	unknown	SMALL
580	373	1	WD	host	NOX	MS	10	10	10	HATCH	unknown	SMALL
2277	374	2	WD	host	NOX	MS	0	0	12	HATCH	unknown	SMALL
581	375	1	WD	host	NOX	MS	13	10	13	HATCH	unknown	SMALL
582	376	1	WD	host	NOX	MS	11	10	11	HATCH	unknown	SMALL
583	377	1	WD	host	NOX	MS	10	10	10	HATCH	unknown	SMALL
584	378	1	WD	host	NOX	MS	13	10	13	HATCH	unknown	SMALL
585	379	1	WD	host	NOX	MS	21	10	21	HATCH	unknown	SMALL
586	380	1	WD	host	NOX	MS	11	11	11	HATCH	unknown	BIG
587	381	1	WD	host	NOX	MS	11	11	11	HATCH	unknown	BIG
588	382	1	WD	host	NOX	MS	11	11	11	HATCH	unknown	BIG
589	383	1	WD	host	NOX	MS	12	11	12	HATCH	unknown	BIG
590	384	1	WD	host	NOX	MS	13	11	13	HATCH	unknown	BIG
591	385	1	WD	host	NOX	MS	17	11	17	HATCH	unknown	BIG
592	386	1	WD	host	NOX	MS	11	11	11	HATCH	unknown	BIG
593	387	1	WD	host	NOX	MS	14	11	14	HATCH	unknown	BIG
594	388	1	WD	host	NOX	MS	11	11	11	HATCH	unknown	BIG
595	389	1	WD	host	NOX	MS	11	11	11	HATCH	unknown	BIG
596	390	1	WD	host	NOX	MS	11	11	11	HATCH	unknown	BIG
597	391	1	WD	host	NOX	MS	16	11	16	HATCH	unknown	BIG
598	392	1	WD	host	NOX	MS	11	11	11	HATCH	unknown	BIG
599	393	1	WD	host	NOX	MS	12	11	12	HATCH	unknown	SMALL
600	394	1	WD	host	NOX	MS	11	11	11	HATCH	unknown	SMALL
601	395	1	WD	host	NOX	MS	11	11	11	HATCH	unknown	SMALL
602	396	1	WD	host	NOX	MS	15	11	15	HATCH	unknown	SMALL
603	397	1	WD	host	NOX	MS	15	11	15	HATCH	unknown	SMALL
604	398	1	WD	host	NOX	MS	14	11	14	HATCH	unknown	SMALL
605	399	1	WD	host	NOX	MS	11	11	11	HATCH	unknown	SMALL
606	400	1	WD	host	NOX	MS	12	12	12	HATCH	unknown	BIG
607	401	1	WD	host	NOX	MS	16	12	16	HATCH	unknown	BIG
608	402	1	WD	host	NOX	MS	15	12	15	HATCH	unknown	BIG
609	403	1	WD	host	NOX	MS	21	12	21	HATCH	unknown	BIG
610	404	1	WD	host	NOX	MS	12	12	12	HATCH	unknown	BIG
611	405	1	WD	host	NOX	MS	14	12	14	HATCH	unknown	BIG
612	406	1	WD	host	NOX	MS	14	12	14	HATCH	unknown	BIG
613	407	1	WD	host	NOX	MS	18	12	18	HATCH	unknown	BIG
614	408	1	WD	host	NOX	MS	22	12	22	HATCH	unknown	BIG
615	409	1	WD	host	NOX	MS	13	12	13	HATCH	unknown	BIG
616	410	1	WD	host	NOX	MS	13	12	13	HATCH	unknown	SMALL
617	411	1	WD	host	NOX	MS	18	12	18	HATCH	unknown	SMALL
618	412	1	WD	host	NOX	MS	15	12	15	HATCH	unknown	SMALL
619	413	1	WD	host	NOX	MS	12	12	12	HATCH	unknown	SMALL
620	414	1	WD	host	NOX	MS	19	13	19	HATCH	unknown	BIG
621	415	1	WD	host	NOX	MS	22	13	22	HATCH	unknown	BIG
622	416	1	WD	host	NOX	MS	17	13	17	HATCH	unknown	BIG
623	417	1	WD	host	NOX	MS	13	13	13	HATCH	unknown	BIG
624	418	1	WD	host	NOX	MS	17	13	17	HATCH	unknown	BIG
625	419	1	WD	host	NOX	MS	15	13	15	HATCH	unknown	BIG
626	420	1	WD	host	NOX	MS	13	13	13	HATCH	unknown	BIG
627	421	1	WD	host	NOX	MS	14	13	14	HATCH	unknown	SMALL
628	422	1	WD	host	NOX	MS	18	13	18	HATCH	unknown	SMALL
629	423	1	WD	host	NOX	MS	13	13	13	HATCH	unknown	SMALL
630	424	1	WD	host	NOX	MS	13	13	13	HATCH	unknown	SMALL
631	425	1	WD	host	NOX	MS	16	13	16	HATCH	unknown	SMALL
632	426	1	WD	host	NOX	MS	16	13	16	HATCH	unknown	SMALL
633	427	1	WD	host	NOX	MS	14	14	14	HATCH	unknown	BIG
634	428	1	WD	host	NOX	MS	21	14	21	HATCH	unknown	BIG
635	429	1	WD	host	NOX	MS	14	14	14	HATCH	unknown	BIG
636	430	1	WD	host	NOX	MS	19	14	19	HATCH	unknown	BIG
637	431	1	WD	host	NOX	MS	22	14	22	HATCH	unknown	BIG
638	432	1	WD	host	NOX	MS	18	14	18	HATCH	unknown	BIG
639	433	1	WD	host	NOX	MS	18	14	18	HATCH	unknown	BIG
640	434	1	WD	host	NOX	MS	15	14	15	HATCH	unknown	SMALL
641	435	1	WD	host	NOX	MS	22	14	22	HATCH	unknown	SMALL
642	436	1	WD	host	NOX	MS	16	14	16	HATCH	unknown	SMALL
643	437	1	WD	host	NOX	MS	15	15	15	HATCH	unknown	BIG
644	438	1	WD	host	NOX	MS	18	15	18	HATCH	unknown	BIG
645	439	1	WD	host	NOX	MS	15	15	15	HATCH	unknown	BIG
646	440	1	WD	host	NOX	MS	25	15	25	HATCH	unknown	BIG
647	441	1	WD	host	NOX	MS	17	15	17	HATCH	unknown	BIG
648	442	1	WD	host	NOX	MS	15	15	15	HATCH	unknown	BIG
649	443	1	WD	host	NOX	MS	22	15	22	HATCH	unknown	BIG
650	444	1	WD	host	NOX	MS	21	15	21	HATCH	unknown	BIG
651	445	1	WD	host	NOX	MS	19	15	19	HATCH	unknown	BIG
652	446	1	WD	host	NOX	MS	19	15	19	HATCH	unknown	BIG
653	447	1	WD	host	NOX	MS	16	15	16	HATCH	unknown	BIG
654	448	1	WD	host	NOX	MS	17	15	17	HATCH	unknown	BIG
655	449	1	WD	host	NOX	MS	18	15	18	HATCH	unknown	BIG
656	450	1	WD	host	NOX	MS	18	15	18	HATCH	unknown	SMALL
657	451	1	WD	host	NOX	MS	16	15	16	HATCH	unknown	SMALL
658	452	1	WD	host	NOX	MS	16	16	16	HATCH	unknown	BIG
659	453	1	WD	host	NOX	MS	24	16	24	HATCH	unknown	BIG
660	454	1	WD	host	NOX	MS	21	16	21	HATCH	unknown	BIG
661	455	1	WD	host	NOX	MS	23	16	23	HATCH	unknown	BIG
662	456	1	WD	host	NOX	MS	16	16	16	HATCH	unknown	SMALL
663	457	1	WD	host	NOX	MS	16	16	16	HATCH	unknown	SMALL
664	458	1	WD	host	NOX	MS	20	17	20	HATCH	unknown	BIG
665	459	1	WD	host	NOX	MS	17	17	17	HATCH	unknown	BIG
666	460	1	WD	host	NOX	MS	27	17	27	HATCH	unknown	BIG
667	461	1	WD	host	NOX	MS	21	17	21	HATCH	unknown	BIG
668	462	1	WD	host	NOX	MS	21	17	21	HATCH	unknown	BIG
669	463	1	WD	host	NOX	MS	17	17	17	HATCH	unknown	BIG
670	464	1	WD	host	NOX	MS	21	17	21	HATCH	unknown	BIG
671	465	1	WD	host	NOX	MS	17	17	17	HATCH	unknown	SMALL
672	466	1	WD	host	NOX	MS	29	18	29	HATCH	unknown	BIG
673	467	1	WD	host	NOX	MS	28	18	28	HATCH	unknown	BIG
674	468	1	WD	host	NOX	MS	21	20	21	HATCH	unknown	BIG
675	469	1	WD	host	NOX	MS	20	20	20	HATCH	unknown	BIG
676	470	1	WD	host	NOX	MS	31	25	31	HATCH	unknown	BIG
677	471	1	WD	host	NOX	MS	36	26	36	HATCH	unknown	BIG
678	472	1	WD	host	YAZ	MS	28	0	28	HATCH	unknown	BIG
679	473	1	WD	host	YAZ	MS	34	0	34	HATCH	unknown	BIG
680	474	1	WD	host	YAZ	MS	12	0	12	HATCH	unknown	BIG
681	475	1	WD	host	YAZ	MS	27	0	27	HATCH	unknown	BIG
682	476	1	WD	host	YAZ	MS	40	0	40	HATCH	unknown	BIG
683	477	1	WD	host	YAZ	MS	10	0	10	HATCH	unknown	BIG
684	478	1	WD	host	YAZ	MS	21	0	21	HATCH	unknown	SMALL
685	479	1	WD	host	YAZ	MS	38	1	38	HATCH	unknown	BIG
686	480	1	WD	host	YAZ	MS	5	1	5	HATCH	unknown	BIG
687	481	1	WD	host	YAZ	MS	31	1	31	HATCH	unknown	BIG
688	482	1	WD	host	YAZ	MS	16	1	16	HATCH	unknown	SMALL
689	483	1	WD	host	YAZ	MS	2	2	2	HATCH	unknown	BIG
690	484	1	WD	host	YAZ	MS	15	2	15	HATCH	unknown	SMALL
691	485	1	WD	host	YAZ	MS	3	2	3	HATCH	unknown	SMALL
692	486	1	WD	host	YAZ	MS	5	3	5	HATCH	unknown	BIG
693	487	1	WD	host	YAZ	MS	7	3	7	HATCH	unknown	BIG
694	488	1	WD	host	YAZ	MS	6	3	6	HATCH	unknown	BIG
695	489	1	WD	host	YAZ	MS	7	3	7	HATCH	unknown	BIG
696	490	1	WD	host	YAZ	MS	4	3	4	HATCH	unknown	SMALL
697	491	1	WD	host	YAZ	MS	9	3	9	HATCH	unknown	SMALL
698	492	1	WD	host	YAZ	MS	12	4	12	HATCH	unknown	BIG
699	493	1	WD	host	YAZ	MS	8	4	8	HATCH	unknown	BIG
700	494	1	WD	host	YAZ	MS	14	4	14	HATCH	unknown	SMALL
701	495	1	WD	host	YAZ	MS	7	4	7	HATCH	unknown	SMALL
702	496	1	WD	host	YAZ	MS	21	5	21	HATCH	unknown	BIG
703	497	1	WD	host	YAZ	MS	7	5	7	HATCH	unknown	BIG
704	498	1	WD	host	YAZ	MS	10	5	10	HATCH	unknown	SMALL
705	499	1	WD	host	YAZ	MS	6	5	6	HATCH	unknown	SMALL
706	500	1	WD	host	YAZ	MS	5	5	5	HATCH	unknown	SMALL
707	501	1	WD	host	YAZ	MS	11	5	11	HATCH	unknown	SMALL
708	502	1	WD	host	YAZ	MS	31	6	31	HATCH	unknown	BIG
709	503	1	WD	host	YAZ	MS	10	6	10	HATCH	unknown	SMALL
710	504	1	WD	host	YAZ	MS	15	6	15	HATCH	unknown	SMALL
711	505	1	WD	host	YAZ	MS	7	6	7	HATCH	unknown	SMALL
712	506	1	WD	host	YAZ	MS	16	6	16	HATCH	unknown	SMALL
713	507	1	WD	host	YAZ	MS	9	6	9	HATCH	unknown	SMALL
714	508	1	WD	host	YAZ	MS	8	6	8	HATCH	unknown	SMALL
715	509	1	WD	host	YAZ	MS	7	7	7	HATCH	unknown	BIG
716	510	1	WD	host	YAZ	MS	9	7	9	HATCH	unknown	BIG
717	511	1	WD	host	YAZ	MS	10	7	10	HATCH	unknown	BIG
718	512	1	WD	host	YAZ	MS	13	7	13	HATCH	unknown	BIG
719	513	1	WD	host	YAZ	MS	17	7	17	HATCH	unknown	BIG
720	514	1	WD	host	YAZ	MS	19	7	19	HATCH	unknown	SMALL
721	515	1	WD	host	YAZ	MS	15	7	15	HATCH	unknown	SMALL
722	516	1	WD	host	YAZ	MS	7	7	7	HATCH	unknown	SMALL
723	517	1	WD	host	YAZ	MS	12	7	12	HATCH	unknown	SMALL
724	518	1	WD	host	YAZ	MS	15	8	15	HATCH	unknown	BIG
725	519	1	WD	host	YAZ	MS	20	8	20	HATCH	unknown	BIG
726	520	1	WD	host	YAZ	MS	20	8	20	HATCH	unknown	BIG
727	521	1	WD	host	YAZ	MS	10	8	10	HATCH	unknown	BIG
728	522	1	WD	host	YAZ	MS	9	8	9	HATCH	unknown	BIG
729	523	1	WD	host	YAZ	MS	11	8	11	HATCH	unknown	BIG
730	524	1	WD	host	YAZ	MS	15	8	15	HATCH	unknown	BIG
731	525	1	WD	host	YAZ	MS	17	8	17	HATCH	unknown	BIG
732	526	1	WD	host	YAZ	MS	11	8	11	HATCH	unknown	BIG
733	527	1	WD	host	YAZ	MS	22	8	22	HATCH	unknown	BIG
734	528	1	WD	host	YAZ	MS	29	8	29	HATCH	unknown	SMALL
735	529	1	WD	host	YAZ	MS	8	8	8	HATCH	unknown	SMALL
736	530	1	WD	host	YAZ	MS	9	8	9	HATCH	unknown	SMALL
737	531	1	WD	host	YAZ	MS	10	8	10	HATCH	unknown	SMALL
738	532	1	WD	host	YAZ	MS	13	8	13	HATCH	unknown	SMALL
739	533	1	WD	host	YAZ	MS	15	9	15	HATCH	unknown	BIG
740	534	1	WD	host	YAZ	MS	14	9	14	HATCH	unknown	BIG
741	535	1	WD	host	YAZ	MS	10	9	10	HATCH	unknown	BIG
742	536	1	WD	host	YAZ	MS	11	9	11	HATCH	unknown	BIG
743	537	1	WD	host	YAZ	MS	14	9	14	HATCH	unknown	BIG
744	538	1	WD	host	YAZ	MS	18	9	18	HATCH	unknown	BIG
745	539	1	WD	host	YAZ	MS	12	9	12	HATCH	unknown	BIG
746	540	1	WD	host	YAZ	MS	12	9	12	HATCH	unknown	SMALL
747	541	1	WD	host	YAZ	MS	10	9	10	HATCH	unknown	SMALL
748	542	1	WD	host	YAZ	MS	11	9	11	HATCH	unknown	SMALL
749	543	1	WD	host	YAZ	MS	11	9	11	HATCH	unknown	SMALL
750	544	1	WD	host	YAZ	MS	20	9	20	HATCH	unknown	SMALL
751	545	1	WD	host	YAZ	MS	10	9	10	HATCH	unknown	SMALL
752	546	1	WD	host	YAZ	MS	12	9	12	HATCH	unknown	SMALL
753	547	1	WD	host	YAZ	MS	9	9	9	HATCH	unknown	SMALL
754	548	1	WD	host	YAZ	MS	15	9	15	HATCH	unknown	SMALL
755	549	1	WD	host	YAZ	MS	12	9	12	HATCH	unknown	SMALL
756	550	1	WD	host	YAZ	MS	15	10	15	HATCH	unknown	BIG
757	551	1	WD	host	YAZ	MS	20	10	20	HATCH	unknown	BIG
758	552	1	WD	host	YAZ	MS	15	10	15	HATCH	unknown	BIG
759	553	1	WD	host	YAZ	MS	23	10	23	HATCH	unknown	BIG
760	554	1	WD	host	YAZ	MS	40	10	40	HATCH	unknown	BIG
761	555	1	WD	host	YAZ	MS	18	10	18	HATCH	unknown	SMALL
762	556	1	WD	host	YAZ	MS	19	10	19	HATCH	unknown	SMALL
763	557	1	WD	host	YAZ	MS	22	10	22	HATCH	unknown	SMALL
764	558	1	WD	host	YAZ	MS	24	10	24	HATCH	unknown	SMALL
765	559	1	WD	host	YAZ	MS	10	10	10	HATCH	unknown	SMALL
766	560	1	WD	host	YAZ	MS	17	11	17	HATCH	unknown	BIG
767	561	1	WD	host	YAZ	MS	14	11	14	HATCH	unknown	BIG
768	562	1	WD	host	YAZ	MS	16	11	16	HATCH	unknown	BIG
769	563	1	WD	host	YAZ	MS	17	11	17	HATCH	unknown	BIG
770	564	1	WD	host	YAZ	MS	24	11	24	HATCH	unknown	BIG
771	565	1	WD	host	YAZ	MS	16	11	16	HATCH	unknown	BIG
772	566	1	WD	host	YAZ	MS	32	11	32	HATCH	unknown	BIG
773	567	1	WD	host	YAZ	MS	15	11	15	HATCH	unknown	BIG
774	568	1	WD	host	YAZ	MS	18	11	18	HATCH	unknown	BIG
775	569	1	WD	host	YAZ	MS	23	11	23	HATCH	unknown	BIG
776	570	1	WD	host	YAZ	MS	13	11	13	HATCH	unknown	BIG
777	571	1	WD	host	YAZ	MS	17	11	17	HATCH	unknown	BIG
778	572	1	WD	host	YAZ	MS	14	11	14	HATCH	unknown	BIG
779	573	1	WD	host	YAZ	MS	19	11	19	HATCH	unknown	SMALL
780	574	1	WD	host	YAZ	MS	17	11	17	HATCH	unknown	SMALL
781	575	1	WD	host	YAZ	MS	14	11	14	HATCH	unknown	SMALL
782	576	1	WD	host	YAZ	MS	13	11	13	HATCH	unknown	SMALL
783	577	1	WD	host	YAZ	MS	23	11	23	HATCH	unknown	SMALL
784	578	1	WD	host	YAZ	MS	12	11	12	HATCH	unknown	SMALL
785	579	1	WD	host	YAZ	MS	32	12	32	HATCH	unknown	BIG
786	580	1	WD	host	YAZ	MS	21	12	21	HATCH	unknown	BIG
787	581	1	WD	host	YAZ	MS	19	12	19	HATCH	unknown	BIG
788	582	1	WD	host	YAZ	MS	15	12	15	HATCH	unknown	BIG
789	583	1	WD	host	YAZ	MS	18	12	18	HATCH	unknown	BIG
790	584	1	WD	host	YAZ	MS	12	12	12	HATCH	unknown	BIG
791	585	1	WD	host	YAZ	MS	24	12	24	HATCH	unknown	BIG
792	586	1	WD	host	YAZ	MS	28	12	28	HATCH	unknown	BIG
793	587	1	WD	host	YAZ	MS	19	12	19	HATCH	unknown	SMALL
794	588	1	WD	host	YAZ	MS	13	12	13	HATCH	unknown	SMALL
795	589	1	WD	host	YAZ	MS	19	12	19	HATCH	unknown	SMALL
796	590	1	WD	host	YAZ	MS	12	12	12	HATCH	unknown	SMALL
797	591	1	WD	host	YAZ	MS	19	12	19	HATCH	unknown	SMALL
798	592	1	WD	host	YAZ	MS	19	12	19	HATCH	unknown	SMALL
799	593	1	WD	host	YAZ	MS	35	13	35	HATCH	unknown	BIG
800	594	1	WD	host	YAZ	MS	18	13	18	HATCH	unknown	BIG
801	595	1	WD	host	YAZ	MS	21	13	21	HATCH	unknown	BIG
802	596	1	WD	host	YAZ	MS	71	13	71	HATCH	unknown	BIG
803	597	1	WD	host	YAZ	MS	18	13	18	HATCH	unknown	BIG
804	598	1	WD	host	YAZ	MS	29	13	29	HATCH	unknown	BIG
805	599	1	WD	host	YAZ	MS	19	13	19	HATCH	unknown	BIG
806	600	1	WD	host	YAZ	MS	23	13	23	HATCH	unknown	BIG
807	601	1	WD	host	YAZ	MS	22	13	22	HATCH	unknown	BIG
808	602	1	WD	host	YAZ	MS	39	13	39	HATCH	unknown	BIG
809	603	1	WD	host	YAZ	MS	16	13	16	HATCH	unknown	SMALL
810	604	1	WD	host	YAZ	MS	16	13	16	HATCH	unknown	SMALL
811	605	1	WD	host	YAZ	MS	19	13	19	HATCH	unknown	SMALL
812	606	1	WD	host	YAZ	MS	25	14	25	HATCH	unknown	BIG
813	607	1	WD	host	YAZ	MS	37	14	37	HATCH	unknown	BIG
814	608	1	WD	host	YAZ	MS	15	14	15	HATCH	unknown	BIG
815	609	1	WD	host	YAZ	MS	14	14	14	HATCH	unknown	BIG
816	610	1	WD	host	YAZ	MS	21	14	21	HATCH	unknown	SMALL
817	611	1	WD	host	YAZ	MS	22	14	22	HATCH	unknown	SMALL
818	612	1	WD	host	YAZ	MS	17	14	17	HATCH	unknown	SMALL
819	613	1	WD	host	YAZ	MS	24	15	24	HATCH	unknown	BIG
820	614	1	WD	host	YAZ	MS	38	15	38	HATCH	unknown	BIG
821	615	1	WD	host	YAZ	MS	18	15	18	HATCH	unknown	BIG
822	616	1	WD	host	YAZ	MS	15	15	15	HATCH	unknown	SMALL
823	617	1	WD	host	YAZ	MS	25	15	25	HATCH	unknown	SMALL
824	618	1	WD	host	YAZ	MS	29	15	29	HATCH	unknown	SMALL
825	619	1	WD	host	YAZ	MS	19	15	19	HATCH	unknown	SMALL
826	620	1	WD	host	YAZ	MS	22	15	22	HATCH	unknown	SMALL
827	621	1	WD	host	YAZ	MS	22	16	22	HATCH	unknown	BIG
828	622	1	WD	host	YAZ	MS	20	16	20	HATCH	unknown	SMALL
829	623	1	WD	host	YAZ	MS	22	16	22	HATCH	unknown	SMALL
830	624	1	WD	host	YAZ	MS	29	17	29	HATCH	unknown	BIG
831	625	1	WD	host	YAZ	MS	28	17	28	HATCH	unknown	BIG
832	626	1	WD	host	YAZ	MS	20	17	20	HATCH	unknown	BIG
833	627	1	WD	host	YAZ	MS	25	17	25	HATCH	unknown	BIG
834	628	1	WD	host	YAZ	MS	24	17	24	HATCH	unknown	BIG
835	629	1	WD	host	YAZ	MS	25	17	25	HATCH	unknown	BIG
836	630	1	WD	host	YAZ	MS	23	17	23	HATCH	unknown	BIG
837	631	1	WD	host	YAZ	MS	18	17	18	HATCH	unknown	SMALL
838	632	1	WD	host	YAZ	MS	27	18	27	HATCH	unknown	BIG
839	633	1	WD	host	YAZ	MS	21	18	21	HATCH	unknown	BIG
840	634	1	WD	host	YAZ	MS	22	18	22	HATCH	unknown	BIG
841	635	1	WD	host	YAZ	MS	25	18	25	HATCH	unknown	SMALL
842	636	1	WD	host	YAZ	MS	37	19	37	HATCH	unknown	BIG
843	637	1	WD	host	YAZ	MS	24	19	24	HATCH	unknown	BIG
844	638	1	WD	host	YAZ	MS	23	19	23	HATCH	unknown	BIG
845	639	1	WD	host	YAZ	MS	19	19	19	HATCH	unknown	BIG
846	640	1	WD	host	YAZ	MS	23	19	23	HATCH	unknown	BIG
847	641	1	WD	host	YAZ	MS	25	19	25	HATCH	unknown	BIG
848	642	1	WD	host	YAZ	MS	23	19	23	HATCH	unknown	BIG
849	643	1	WD	host	YAZ	MS	30	19	30	HATCH	unknown	BIG
850	644	1	WD	host	YAZ	MS	22	19	22	HATCH	unknown	SMALL
851	645	1	WD	host	YAZ	MS	39	20	39	HATCH	unknown	BIG
852	646	1	WD	host	YAZ	MS	28	20	28	HATCH	unknown	BIG
853	647	1	WD	host	YAZ	MS	33	20	33	HATCH	unknown	BIG
854	648	1	WD	host	YAZ	MS	26	20	26	HATCH	unknown	BIG
855	649	1	WD	host	YAZ	MS	36	21	36	HATCH	unknown	BIG
856	650	1	WD	host	YAZ	MS	25	21	25	HATCH	unknown	BIG
857	651	1	WD	host	YAZ	MS	22	22	22	HATCH	unknown	BIG
858	652	1	WD	host	YAZ	MS	30	23	30	HATCH	unknown	BIG
859	653	1	WD	host	YAZ	MS	37	23	37	HATCH	unknown	BIG
860	654	1	WD	host	YAZ	MS	23	23	23	HATCH	unknown	SMALL
861	655	1	WD	host	YAZ	MS	26	23	26	HATCH	unknown	SMALL
862	656	1	WD	host	YAZ	MS	26	24	26	HATCH	unknown	BIG
863	657	1	WD	host	YAZ	MS	24	24	24	HATCH	unknown	BIG
864	658	1	WD	host	YAZ	MS	32	24	32	HATCH	unknown	BIG
865	659	1	WD	host	YAZ	MS	33	25	33	HATCH	unknown	BIG
866	660	1	WD	host	YAZ	MS	26	25	26	HATCH	unknown	SMALL
867	661	1	WD	host	YAZ	MS	26	26	26	HATCH	unknown	SMALL
868	662	1	WD	host	YAZ	MS	32	27	32	HATCH	unknown	BIG
869	663	1	WD	host	YAZ	MS	32	27	32	HATCH	unknown	BIG
870	664	1	WD	host	YAZ	MS	28	27	28	HATCH	unknown	BIG
871	665	1	WD	host	YAZ	MS	42	28	42	HATCH	unknown	BIG
872	666	1	WD	host	YAZ	MS	35	28	35	HATCH	unknown	BIG
873	667	1	WD	host	YAZ	MS	34	28	34	HATCH	unknown	BIG
874	668	1	WD	host	YAZ	MS	44	29	44	HATCH	unknown	BIG
875	669	1	WD	host	YAZ	MS	44	33	44	HATCH	unknown	BIG
876	670	1	WD	host	TW	LA	12	0	12	FAIL	yes	BIG
877	671	1	WD	host	NF	LA	33	0	33	FAIL	yes	BIG
110	672	1	MI	host	IC	LA	20	0	22	FAIL	yes	BIG
338	672	1	MI	parasite	IC	LA	2	0	22	FAIL	yes	BIG
878	673	1	WD	host	TW	LA	10	0	10	FAIL	yes	BIG
879	674	1	WD	host	SW	LA	22	0	22	FAIL	yes	BIG
880	675	1	WD	host	SW	LA	25	0	25	FAIL	yes	BIG
111	676	1	MI	host	BH	LA	14	0	15	FAIL	yes	BIG
339	676	1	MI	parasite	BH	LA	1	0	15	FAIL	yes	BIG
881	677	1	WD	host	TW	LA	14	0	14	FAIL	yes	BIG
882	678	1	WD	host	TL	LA	17	0	17	FAIL	yes	BIG
883	679	1	WD	host	BH	LA	16	0	16	FAIL	yes	BIG
884	680	1	WD	host	BH	LA	11	0	11	FAIL	yes	BIG
885	681	1	WD	host	NF	LA	25	0	25	FAIL	yes	BIG
886	682	1	WD	host	TW	LA	15	0	15	FAIL	yes	BIG
887	683	1	WD	host	IC	LA	11	0	11	FAIL	yes	BIG
112	684	1	MI	host	SW	LA	18	0	19	FAIL	yes	BIG
340	684	1	MI	parasite	SW	LA	1	0	19	FAIL	yes	BIG
2278	685	2	HM	host	TL	LA	28	0	28	FAIL	yes	BIG
888	686	1	WD	host	IC	LA	22	0	22	FAIL	yes	BIG
889	687	1	WD	host	SP	LA	16	0	16	FAIL	yes	BIG
890	688	1	WD	host	SF	LA	24	0	24	FAIL	yes	BIG
891	689	1	WD	host	TW	LA	15	0	15	FAIL	yes	BIG
892	690	1	WD	host	IC	LA	10	0	10	FAIL	yes	BIG
893	691	1	WD	host	SF	LA	10	0	10	FAIL	yes	BIG
894	692	1	WD	host	BP	LA	12	0	12	FAIL	yes	BIG
2279	693	2	HM	host	NF	LA	12	0	12	FAIL	yes	BIG
895	694	1	WD	host	BP	LA	15	0	15	FAIL	yes	BIG
896	695	1	WD	host	DC	LA	13	0	13	FAIL	yes	BIG
2280	696	2	HM	host	BH	LA	9	0	9	FAIL	yes	BIG
897	697	1	WD	host	TW	LA	14	0	14	FAIL	yes	BIG
898	698	1	WD	host	SF	LA	9	0	9	FAIL	yes	BIG
899	699	1	WD	host	SF	LA	13	0	13	FAIL	yes	BIG
2281	700	2	HM	host	TL	LA	27	0	27	FAIL	yes	BIG
900	701	1	WD	host	IC	LA	12	0	12	FAIL	yes	BIG
901	702	1	WD	host	SF	LA	18	0	18	FAIL	yes	BIG
902	703	1	WD	host	NF	LA	15	0	15	FAIL	yes	BIG
903	704	1	WD	host	BH	LA	9	0	9	FAIL	yes	BIG
904	705	1	WD	host	TW	LA	10	0	10	FAIL	yes	BIG
905	706	1	WD	host	TW	LA	5	0	5	FAIL	yes	BIG
2282	707	2	HM	host	BH	LA	25	0	25	FAIL	yes	BIG
906	708	1	WD	host	SP	LA	14	0	14	FAIL	yes	BIG
2283	709	2	HM	host	BH	LA	29	0	29	FAIL	yes	BIG
907	710	1	WD	host	TH	LA	17	0	17	FAIL	yes	BIG
908	711	1	WD	host	IC	LA	17	0	17	FAIL	yes	BIG
909	712	1	WD	host	TH	LA	15	0	15	FAIL	yes	BIG
910	713	1	WD	host	IC	LA	21	0	21	FAIL	yes	BIG
911	714	1	WD	host	TH	LA	12	0	12	FAIL	yes	BIG
912	715	1	WD	host	TH	LA	18	0	18	FAIL	yes	BIG
913	716	1	WD	host	IC	LA	17	0	17	FAIL	yes	BIG
914	717	1	WD	host	SF	LA	14	0	14	FAIL	yes	BIG
915	718	1	WD	host	SP	LA	20	0	20	FAIL	yes	BIG
916	719	1	WD	host	TW	LA	21	0	21	FAIL	yes	BIG
917	720	1	WD	host	SW	LA	26	0	26	FAIL	yes	BIG
918	721	1	WD	host	DL	LA	12	0	12	FAIL	yes	BIG
919	722	1	WD	host	IC	LA	9	0	9	FAIL	yes	BIG
2284	723	2	HM	host	BH	LA	18	0	18	FAIL	yes	BIG
920	724	1	WD	host	IC	LA	21	0	21	FAIL	yes	BIG
921	725	1	WD	host	SP	LA	23	0	23	FAIL	yes	BIG
922	726	1	WD	host	DL	LA	16	0	16	FAIL	yes	BIG
923	727	1	WD	host	DC	LA	15	0	15	FAIL	yes	BIG
924	728	1	WD	host	SP	LA	29	0	29	FAIL	yes	BIG
925	729	1	WD	host	IC	LA	27	0	27	FAIL	yes	BIG
926	730	1	WD	host	IC	LA	20	0	20	FAIL	yes	BIG
927	731	1	WD	host	SP	LA	22	0	22	FAIL	yes	BIG
928	732	1	WD	host	BH	LA	26	0	26	FAIL	yes	BIG
113	733	1	MI	host	BH	LA	9	0	16	FAIL	yes	BIG
341	733	1	MI	parasite	BH	LA	7	0	16	FAIL	yes	BIG
929	734	1	WD	host	IC	LA	31	0	31	FAIL	yes	BIG
930	735	1	WD	host	IC	LA	20	0	20	FAIL	yes	BIG
2285	736	2	HM	host	BH	LA	9	0	9	FAIL	yes	BIG
2286	737	2	HM	host	BH	LA	6	0	6	FAIL	yes	BIG
931	738	1	WD	host	SP	LA	19	0	19	FAIL	yes	BIG
932	739	1	WD	host	IC	LA	18	0	18	FAIL	yes	BIG
933	740	1	WD	host	BH	LA	13	0	13	FAIL	yes	BIG
934	741	1	WD	host	LR	LA	15	0	15	FAIL	yes	BIG
935	742	1	WD	host	IC	LA	10	0	10	FAIL	yes	BIG
936	743	1	WD	host	BH	LA	9	0	9	FAIL	yes	BIG
937	744	1	WD	host	SP	LA	19	0	19	FAIL	yes	BIG
938	745	1	WD	host	SP	LA	20	0	20	FAIL	yes	BIG
114	746	1	MI	host	BH	LA	10	0	16	FAIL	yes	BIG
342	746	1	MI	parasite	BH	LA	6	0	16	FAIL	yes	BIG
939	747	1	WD	host	LR	LA	12	0	12	FAIL	yes	BIG
115	748	1	MI	host	TL	LA	17	0	22	FAIL	yes	BIG
343	748	1	MI	parasite	TL	LA	5	0	22	FAIL	yes	BIG
940	749	1	WD	host	IC	LA	18	0	18	FAIL	yes	BIG
941	750	1	WD	host	BH	LA	18	0	18	FAIL	yes	BIG
116	751	1	MI	host	BH	LA	23	0	25	FAIL	yes	BIG
344	751	1	MI	parasite	BH	LA	2	0	25	FAIL	yes	BIG
942	752	1	WD	host	LR	LA	12	0	12	FAIL	yes	BIG
943	753	1	WD	host	IC	LA	25	0	25	FAIL	yes	BIG
944	754	1	WD	host	SP	LA	36	0	36	FAIL	yes	BIG
117	755	1	MI	host	BH	LA	20	0	21	FAIL	yes	BIG
345	755	1	MI	parasite	BH	LA	1	0	21	FAIL	yes	BIG
2001	756	2	MI	host	TL	LA	15	0	19	FAIL	yes	BIG
2091	756	2	MI	parasite	TL	LA	4	0	19	FAIL	yes	BIG
2002	757	2	MI	host	TL	LA	14	0	15	FAIL	yes	BIG
2092	757	2	MI	parasite	TL	LA	1	0	15	FAIL	yes	BIG
945	758	1	WD	host	IC	LA	15	0	15	FAIL	yes	BIG
2003	759	2	MI	host	MS	LA	11	0	22	FAIL	yes	BIG
2093	759	2	MI	parasite	MS	LA	11	0	22	FAIL	yes	BIG
118	760	1	MI	host	TL	LA	15	13	19	FAIL	yes	BIG
346	760	1	MI	parasite	TL	LA	4	4	19	FAIL	yes	BIG
946	761	1	WD	host	SP	LA	19	0	19	FAIL	yes	BIG
947	762	1	WD	host	SP	LA	27	0	27	FAIL	yes	BIG
948	763	1	WD	host	DC	LA	21	0	21	FAIL	yes	BIG
949	764	1	WD	host	BP	LA	12	0	12	FAIL	yes	BIG
950	765	1	WD	host	IC	LA	16	0	16	FAIL	yes	BIG
119	766	1	MI	host	TL	LA	15	0	21	FAIL	yes	BIG
347	766	1	MI	parasite	TL	LA	6	0	21	FAIL	yes	BIG
951	767	1	WD	host	SP	LA	19	0	19	FAIL	yes	BIG
952	768	1	WD	host	SP	LA	32	12	32	HATCH	yes	BIG
120	769	1	MI	host	TL	LA	14	3	20	HATCH	yes	BIG
348	769	1	MI	parasite	TL	LA	6	4	20	HATCH	yes	BIG
2287	770	2	HM	host	TW	LA	9	9	9	HATCH	yes	BIG
121	771	1	MI	host	BH	LA	11	6	18	HATCH	yes	BIG
349	771	1	MI	parasite	BH	LA	7	3	18	HATCH	yes	BIG
953	772	1	WD	host	DC	LA	15	10	15	HATCH	yes	BIG
954	773	1	WD	host	SP	LA	16	5	16	HATCH	yes	BIG
955	774	1	WD	host	DC	LA	18	7	18	HATCH	yes	BIG
956	775	1	WD	host	DL	LA	19	5	19	HATCH	yes	BIG
122	776	1	MI	host	IC	LA	19	11	21	HATCH	yes	BIG
350	776	1	MI	parasite	IC	LA	2	1	21	HATCH	yes	BIG
2288	777	2	HM	host	DL	LA	17	11	17	HATCH	yes	BIG
957	778	1	WD	host	SF	LA	20	10	20	HATCH	yes	BIG
958	779	1	WD	host	SW	LA	23	23	23	HATCH	yes	BIG
959	780	1	WD	host	TL	LA	17	6	17	HATCH	yes	BIG
960	781	1	WD	host	IC	LA	17	12	17	HATCH	yes	BIG
961	782	1	WD	host	SW	LA	21	15	21	HATCH	yes	BIG
962	783	1	WD	host	SP	LA	19	14	19	HATCH	yes	BIG
963	784	1	WD	host	SP	LA	23	14	23	HATCH	yes	BIG
964	785	1	WD	host	TW	LA	17	11	17	HATCH	yes	BIG
2289	786	2	HM	host	DL	LA	11	6	11	HATCH	yes	BIG
2290	787	2	HM	host	MS	LA	12	11	12	HATCH	yes	BIG
123	788	1	MI	host	TL	LA	16	5	21	HATCH	yes	BIG
351	788	1	MI	parasite	TL	LA	5	5	21	HATCH	yes	BIG
2291	789	2	HM	host	TL	LA	14	13	14	HATCH	yes	BIG
965	790	1	WD	host	IC	LA	13	8	13	HATCH	yes	BIG
966	791	1	WD	host	TW	LA	15	11	15	HATCH	yes	BIG
967	792	1	WD	host	SP	LA	28	10	28	HATCH	yes	BIG
968	793	1	WD	host	SP	LA	29	5	29	HATCH	yes	BIG
2292	794	2	HM	host	MS	LA	13	13	13	HATCH	yes	BIG
2293	795	2	HM	host	BH	LA	19	9	19	HATCH	yes	BIG
969	796	1	WD	host	NF	LA	20	10	20	HATCH	yes	BIG
970	797	1	WD	host	IC	LA	14	7	14	HATCH	yes	BIG
971	798	1	WD	host	IC	LA	18	13	18	HATCH	yes	BIG
2294	799	2	HM	host	SF	LA	16	15	16	HATCH	yes	BIG
972	800	1	WD	host	SF	LA	12	7	12	HATCH	yes	BIG
973	801	1	WD	host	SW	LA	17	3	17	HATCH	yes	BIG
124	802	1	MI	host	BH	LA	10	3	14	HATCH	yes	BIG
352	802	1	MI	parasite	BH	LA	4	4	14	HATCH	yes	BIG
974	803	1	WD	host	TW	LA	11	9	11	HATCH	yes	BIG
975	804	1	WD	host	TL	LA	16	15	16	HATCH	yes	BIG
125	805	1	MI	host	BH	LA	16	10	20	HATCH	yes	BIG
353	805	1	MI	parasite	BH	LA	4	4	20	HATCH	yes	BIG
976	806	1	WD	host	SW	LA	20	9	20	HATCH	yes	BIG
126	807	1	MI	host	DL	LA	20	11	21	HATCH	yes	BIG
354	807	1	MI	parasite	DL	LA	1	0	21	HATCH	yes	BIG
977	808	1	WD	host	DC	LA	28	12	28	HATCH	yes	BIG
2295	809	2	HM	host	BH	LA	15	15	15	HATCH	yes	BIG
2296	810	2	HM	host	BH	LA	18	14	18	HATCH	yes	BIG
2297	811	2	HM	host	BH	LA	25	22	25	HATCH	yes	BIG
978	812	1	WD	host	DL	LA	12	8	12	HATCH	yes	BIG
127	813	1	MI	host	BH	LA	17	9	21	HATCH	yes	BIG
355	813	1	MI	parasite	BH	LA	4	4	21	HATCH	yes	BIG
979	814	1	WD	host	BH	LA	21	16	21	HATCH	yes	BIG
980	815	1	WD	host	SP	LA	22	13	22	HATCH	yes	BIG
981	816	1	WD	host	SP	LA	32	19	32	HATCH	yes	BIG
2298	817	2	HM	host	BH	LA	22	19	22	HATCH	yes	BIG
982	818	1	WD	host	SW	LA	15	9	15	HATCH	yes	BIG
983	819	1	WD	host	SW	LA	17	5	17	HATCH	yes	BIG
128	820	1	MI	host	SW	LA	25	9	26	HATCH	yes	BIG
356	820	1	MI	parasite	SW	LA	1	0	26	HATCH	yes	BIG
984	821	1	WD	host	SP	LA	36	20	36	HATCH	yes	BIG
985	822	1	WD	host	TW	LA	15	12	15	HATCH	yes	BIG
986	823	1	WD	host	SW	LA	16	11	16	HATCH	yes	BIG
987	824	1	WD	host	NF	LA	17	16	17	HATCH	yes	BIG
988	825	1	WD	host	SW	LA	19	6	19	HATCH	yes	BIG
989	826	1	WD	host	TW	LA	20	15	20	HATCH	yes	BIG
990	827	1	WD	host	SW	LA	25	7	25	HATCH	yes	BIG
2299	828	2	HM	host	BH	LA	12	11	12	HATCH	yes	BIG
2004	829	2	MI	host	SF	LA	13	11	14	HATCH	yes	BIG
2094	829	2	MI	parasite	SF	LA	1	1	14	HATCH	yes	BIG
991	830	1	WD	host	HQ	LA	14	14	14	HATCH	yes	BIG
129	831	1	MI	host	TL	LA	15	9	21	HATCH	yes	BIG
357	831	1	MI	parasite	TL	LA	6	6	21	HATCH	yes	BIG
992	832	1	WD	host	SF	LA	28	8	28	HATCH	yes	BIG
993	833	1	WD	host	IC	LA	11	2	11	HATCH	yes	BIG
994	834	1	WD	host	SP	LA	18	14	18	HATCH	yes	BIG
995	835	1	WD	host	SW	LA	20	5	20	HATCH	yes	BIG
996	836	1	WD	host	NF	LA	29	0	29	HATCH	yes	BIG
997	837	1	WD	host	IC	LA	17	8	17	HATCH	yes	BIG
2005	838	2	MI	host	NF	LA	13	10	14	HATCH	yes	BIG
2095	838	2	MI	parasite	NF	LA	1	1	14	HATCH	yes	BIG
2300	839	2	HM	host	SF	LA	10	6	10	HATCH	yes	BIG
998	840	1	WD	host	SW	LA	23	15	23	HATCH	yes	BIG
999	841	1	WD	host	SW	LA	29	17	29	HATCH	yes	BIG
1000	842	1	WD	host	IC	LA	14	8	14	HATCH	yes	BIG
1001	843	1	WD	host	IC	LA	19	15	19	HATCH	yes	BIG
1002	844	1	WD	host	TW	LA	19	16	19	HATCH	yes	BIG
1003	845	1	WD	host	DC	LA	33	23	33	HATCH	yes	BIG
1004	846	1	WD	host	SF	LA	17	7	17	HATCH	yes	BIG
2301	847	2	HM	host	BH	LA	16	15	16	HATCH	yes	BIG
2302	848	2	HM	host	BH	LA	19	13	19	HATCH	yes	BIG
2303	849	2	HM	host	TL	LA	22	14	22	HATCH	yes	BIG
2304	850	2	HM	host	TL	LA	25	10	25	HATCH	yes	BIG
2006	851	2	MI	host	BH	LA	18	18	19	HATCH	yes	BIG
2096	851	2	MI	parasite	BH	LA	1	0	19	HATCH	yes	BIG
130	852	1	MI	host	TL	LA	17	5	20	HATCH	yes	BIG
358	852	1	MI	parasite	TL	LA	3	0	20	HATCH	yes	BIG
1005	853	1	WD	host	IC	LA	15	8	15	HATCH	yes	BIG
2305	854	2	HM	host	BH	LA	22	21	22	HATCH	yes	BIG
1006	855	1	WD	host	SP	LA	36	22	36	HATCH	yes	BIG
1007	856	1	WD	host	BH	LA	15	15	15	HATCH	yes	BIG
2306	857	2	HM	host	BH	LA	8	6	8	HATCH	yes	BIG
1008	858	1	WD	host	BH	LA	14	5	14	HATCH	yes	BIG
1009	859	1	WD	host	SP	LA	43	18	43	HATCH	yes	BIG
1010	860	1	WD	host	IC	LA	20	17	20	HATCH	yes	BIG
1011	861	1	WD	host	DC	LA	21	10	21	HATCH	yes	BIG
1012	862	1	WD	host	NF	LA	33	25	33	HATCH	yes	BIG
1013	863	1	WD	host	TW	LA	13	11	13	HATCH	yes	BIG
1014	864	1	WD	host	SP	LA	22	9	22	HATCH	yes	BIG
1015	865	1	WD	host	DC	LA	19	9	19	HATCH	yes	BIG
1016	866	1	WD	host	IC	LA	12	7	12	HATCH	yes	BIG
1017	867	1	WD	host	IC	LA	16	7	16	HATCH	yes	BIG
1018	868	1	WD	host	DL	LA	7	7	7	HATCH	yes	BIG
1019	869	1	WD	host	SP	LA	23	10	23	HATCH	yes	BIG
2307	870	2	HM	host	TL	LA	16	11	16	HATCH	yes	BIG
1020	871	1	WD	host	IC	LA	11	2	11	HATCH	yes	BIG
1021	872	1	WD	host	DC	LA	18	9	18	HATCH	yes	BIG
1022	873	1	WD	host	DL	LA	15	5	15	HATCH	yes	BIG
1023	874	1	WD	host	SW	LA	24	24	24	HATCH	yes	BIG
2308	875	2	HM	host	BH	LA	8	7	8	HATCH	yes	BIG
1024	876	1	WD	host	TW	LA	12	0	12	HATCH	yes	BIG
1025	877	1	WD	host	SP	LA	22	5	22	HATCH	yes	BIG
1026	878	1	WD	host	SP	LA	26	12	26	HATCH	yes	BIG
2007	879	2	MI	host	BH	LA	17	16	19	HATCH	yes	BIG
2097	879	2	MI	parasite	BH	LA	2	0	19	HATCH	yes	BIG
1027	880	1	WD	host	DC	LA	13	8	13	HATCH	yes	BIG
2008	881	2	MI	host	TL	LA	11	11	21	HATCH	yes	BIG
2098	881	2	MI	parasite	TL	LA	10	1	21	HATCH	yes	BIG
1028	882	1	WD	host	IC	LA	19	12	19	HATCH	yes	BIG
1029	883	1	WD	host	SP	LA	23	12	23	HATCH	yes	BIG
1030	884	1	WD	host	SW	LA	15	15	15	HATCH	yes	BIG
131	885	1	MI	host	BH	LA	11	5	18	HATCH	yes	BIG
359	885	1	MI	parasite	BH	LA	7	5	18	HATCH	yes	BIG
1031	886	1	WD	host	SF	LA	13	13	13	HATCH	yes	BIG
1032	887	1	WD	host	DC	LA	16	2	16	HATCH	yes	BIG
1033	888	1	WD	host	SW	LA	33	33	33	HATCH	yes	BIG
1034	889	1	WD	host	SF	LA	22	19	22	HATCH	yes	BIG
1035	890	1	WD	host	SP	LA	30	7	30	HATCH	yes	BIG
1036	891	1	WD	host	NF	LA	15	10	15	HATCH	yes	BIG
1037	892	1	WD	host	DC	LA	21	7	21	HATCH	yes	BIG
1038	893	1	WD	host	TL	LA	14	11	14	HATCH	yes	BIG
1039	894	1	WD	host	IC	LA	13	11	13	HATCH	yes	BIG
1040	895	1	WD	host	MS	LA	15	9	15	HATCH	yes	BIG
1041	896	1	WD	host	NF	LA	27	23	27	HATCH	yes	BIG
1042	897	1	WD	host	IC	LA	8	5	8	HATCH	yes	BIG
1043	898	1	WD	host	IC	LA	15	6	15	HATCH	yes	BIG
1044	899	1	WD	host	SW	LA	19	19	19	HATCH	yes	BIG
1045	900	1	WD	host	SW	LA	20	14	20	HATCH	yes	BIG
1046	901	1	WD	host	DL	LA	16	3	16	HATCH	yes	BIG
1047	902	1	WD	host	IC	LA	8	7	8	HATCH	yes	BIG
1048	903	1	WD	host	IC	LA	9	8	9	HATCH	yes	BIG
1049	904	1	WD	host	TW	LA	11	11	11	HATCH	yes	BIG
1050	905	1	WD	host	SW	LA	16	9	16	HATCH	yes	BIG
2309	906	2	HM	host	TL	LA	10	9	10	HATCH	yes	BIG
1051	907	1	WD	host	IC	LA	13	10	13	HATCH	yes	BIG
1052	908	1	WD	host	IC	LA	10	6	10	HATCH	yes	BIG
1053	909	1	WD	host	SW	LA	22	11	22	HATCH	yes	BIG
1054	910	1	WD	host	SW	LA	21	17	21	HATCH	yes	BIG
1055	911	1	WD	host	SW	LA	27	16	27	HATCH	yes	BIG
1056	912	1	WD	host	SW	LA	15	6	15	HATCH	yes	BIG
1057	913	1	WD	host	SW	LA	10	10	10	HATCH	yes	BIG
1058	914	1	WD	host	SW	LA	17	16	17	HATCH	yes	BIG
1059	915	1	WD	host	BH	LA	11	9	11	HATCH	yes	BIG
1060	916	1	WD	host	SW	LA	15	10	15	HATCH	yes	BIG
1061	917	1	WD	host	SF	LA	12	10	12	HATCH	yes	BIG
1062	918	1	WD	host	SW	LA	9	8	9	HATCH	yes	BIG
1063	919	1	WD	host	TW	LA	15	10	15	HATCH	yes	BIG
1064	920	1	WD	host	TW	LA	18	12	18	HATCH	yes	BIG
1065	921	1	WD	host	SW	LA	22	17	22	HATCH	yes	BIG
1066	922	1	WD	host	BH	LA	8	3	8	HATCH	yes	BIG
1067	923	1	WD	host	TL	LA	16	15	16	HATCH	yes	BIG
1068	924	1	WD	host	IC	LA	14	9	14	HATCH	yes	BIG
1069	925	1	WD	host	SP	LA	30	11	30	HATCH	yes	BIG
1070	926	1	WD	host	BH	LA	15	12	15	HATCH	yes	BIG
1071	927	1	WD	host	TW	LA	9	9	9	HATCH	yes	BIG
1072	928	1	WD	host	IC	LA	9	6	9	HATCH	yes	BIG
1073	929	1	WD	host	NF	LA	15	14	15	HATCH	yes	BIG
1074	930	1	WD	host	SW	LA	22	17	22	HATCH	yes	BIG
1075	931	1	WD	host	TL	LA	4	0	4	HATCH	yes	BIG
1076	932	1	WD	host	IC	LA	12	9	12	HATCH	yes	BIG
1077	933	1	WD	host	NF	LA	15	14	15	HATCH	yes	BIG
1078	934	1	WD	host	TL	LA	12	11	12	HATCH	yes	BIG
1079	935	1	WD	host	TW	LA	12	3	12	HATCH	yes	BIG
1080	936	1	WD	host	SF	LA	8	7	8	HATCH	yes	BIG
1081	937	1	WD	host	IC	LA	6	6	6	HATCH	yes	BIG
1082	938	1	WD	host	IC	LA	10	10	10	HATCH	yes	BIG
1083	939	1	WD	host	BH	LA	6	5	6	HATCH	yes	BIG
1084	940	1	WD	host	NF	LA	5	2	5	HATCH	yes	BIG
1085	941	1	WD	host	IC	LA	12	10	12	HATCH	yes	BIG
1086	942	1	WD	host	SF	LA	7	4	7	HATCH	yes	BIG
1087	943	1	WD	host	TL	LA	13	3	13	HATCH	yes	BIG
1088	944	1	WD	host	IC	LA	11	3	11	HATCH	yes	BIG
1089	945	1	WD	host	DC	LA	11	2	11	HATCH	yes	BIG
1090	946	1	WD	host	SW	LA	14	13	14	HATCH	yes	BIG
2310	947	2	HM	host	IC	LA	14	12	14	HATCH	yes	BIG
2009	948	2	MI	host	SF	LA	12	10	13	HATCH	yes	BIG
2099	948	2	MI	parasite	SF	LA	1	0	13	HATCH	yes	BIG
1091	949	1	WD	host	TW	LA	12	12	12	HATCH	yes	BIG
1092	950	1	WD	host	SF	LA	12	6	12	HATCH	yes	BIG
1093	951	1	WD	host	SF	LA	15	12	15	HATCH	yes	BIG
2311	952	2	HM	host	SF	LA	12	9	12	HATCH	yes	BIG
1094	953	1	WD	host	TW	LA	10	7	10	HATCH	yes	BIG
1095	954	1	WD	host	SF	LA	14	14	14	HATCH	yes	BIG
2312	955	2	HM	host	MS	LA	14	9	14	HATCH	yes	BIG
1096	956	1	WD	host	SF	LA	16	14	16	HATCH	yes	BIG
1097	957	1	WD	host	DC	LA	9	3	9	HATCH	yes	BIG
1098	958	1	WD	host	IC	LA	15	0	15	HATCH	yes	BIG
1099	959	1	WD	host	SF	LA	20	15	20	HATCH	yes	BIG
132	960	1	MI	host	SW	LA	9	9	17	HATCH	yes	BIG
360	960	1	MI	parasite	SW	LA	8	0	17	HATCH	yes	BIG
133	961	1	MI	host	BH	LA	15	10	19	HATCH	yes	BIG
361	961	1	MI	parasite	BH	LA	4	4	19	HATCH	yes	BIG
1100	962	1	WD	host	SW	LA	21	11	21	HATCH	yes	BIG
2010	963	2	MI	host	SW	LA	3	2	11	HATCH	yes	BIG
2100	963	2	MI	parasite	SW	LA	8	8	11	HATCH	yes	BIG
2011	964	2	MI	host	MS	LA	10	10	13	HATCH	yes	BIG
2101	964	2	MI	parasite	MS	LA	3	1	13	HATCH	yes	BIG
1101	965	1	WD	host	TW	LA	22	19	22	HATCH	yes	BIG
1102	966	1	WD	host	SF	LA	11	9	11	HATCH	yes	BIG
134	967	1	MI	host	SF	LA	25	18	27	HATCH	yes	BIG
362	967	1	MI	parasite	SF	LA	2	2	27	HATCH	yes	BIG
1103	968	1	WD	host	DC	LA	8	1	8	HATCH	yes	BIG
135	969	1	MI	host	TL	LA	8	7	15	HATCH	yes	BIG
363	969	1	MI	parasite	TL	LA	7	3	15	HATCH	yes	BIG
1104	970	1	WD	host	IC	LA	19	15	19	HATCH	yes	BIG
136	971	1	MI	host	SF	LA	19	11	20	HATCH	yes	BIG
364	971	1	MI	parasite	SF	LA	1	1	20	HATCH	yes	BIG
137	972	1	MI	host	TL	LA	20	14	23	HATCH	yes	BIG
365	972	1	MI	parasite	TL	LA	3	3	23	HATCH	yes	BIG
2313	973	2	HM	host	BH	LA	11	11	11	HATCH	yes	BIG
2012	974	2	MI	host	BH	LA	13	9	14	HATCH	yes	BIG
2102	974	2	MI	parasite	BH	LA	1	0	14	HATCH	yes	BIG
138	975	1	MI	host	SW	LA	11	11	12	HATCH	yes	BIG
366	975	1	MI	parasite	SW	LA	1	1	12	HATCH	yes	BIG
1105	976	1	WD	host	SF	LA	16	12	16	HATCH	yes	BIG
1106	977	1	WD	host	SW	LA	17	14	17	HATCH	yes	BIG
1107	978	1	WD	host	SW	LA	20	17	20	HATCH	yes	BIG
1108	979	1	WD	host	TL	LA	21	16	21	HATCH	yes	BIG
1109	980	1	WD	host	SW	LA	33	15	33	HATCH	yes	BIG
2314	981	2	HM	host	SF	LA	18	10	18	HATCH	yes	BIG
2315	982	2	HM	host	TL	LA	19	16	19	HATCH	yes	BIG
2316	983	2	HM	host	TL	LA	23	22	23	HATCH	yes	BIG
2013	984	2	MI	host	SW	LA	12	12	15	HATCH	yes	BIG
2103	984	2	MI	parasite	SW	LA	3	3	15	HATCH	yes	BIG
2014	985	2	MI	host	TL	LA	6	6	19	HATCH	yes	BIG
2104	985	2	MI	parasite	TL	LA	13	0	19	HATCH	yes	BIG
1110	986	1	WD	host	TW	LA	15	10	15	HATCH	yes	BIG
1111	987	1	WD	host	SP	LA	16	7	16	HATCH	yes	BIG
1112	988	1	WD	host	SW	LA	17	9	17	HATCH	yes	BIG
1113	989	1	WD	host	SW	LA	21	19	21	HATCH	yes	BIG
1114	990	1	WD	host	IC	LA	22	13	22	HATCH	yes	BIG
1115	991	1	WD	host	NF	LA	24	17	24	HATCH	yes	BIG
1116	992	1	WD	host	SW	LA	28	9	28	HATCH	yes	BIG
2317	993	2	HM	host	NF	LA	10	9	10	HATCH	yes	BIG
2318	994	2	HM	host	BH	LA	20	20	20	HATCH	yes	BIG
1117	995	1	WD	host	SP	LA	16	8	16	HATCH	yes	BIG
1118	996	1	WD	host	SP	LA	19	8	19	HATCH	yes	BIG
1119	997	1	WD	host	NF	LA	15	11	15	HATCH	yes	BIG
1120	998	1	WD	host	BP	LA	19	17	19	HATCH	yes	BIG
2015	999	2	MI	host	SW	LA	11	9	17	HATCH	yes	BIG
2105	999	2	MI	parasite	SW	LA	6	6	17	HATCH	yes	BIG
1121	1000	1	WD	host	IC	LA	11	11	11	HATCH	yes	BIG
1122	1001	1	WD	host	IC	LA	12	11	12	HATCH	yes	BIG
1123	1002	1	WD	host	TW	LA	12	12	12	HATCH	yes	BIG
1124	1003	1	WD	host	TW	LA	13	10	13	HATCH	yes	BIG
1125	1004	1	WD	host	TW	LA	19	14	19	HATCH	yes	BIG
2016	1005	2	MI	host	SF	LA	10	10	11	HATCH	yes	BIG
2106	1005	2	MI	parasite	SF	LA	1	1	11	HATCH	yes	BIG
139	1006	1	MI	host	TL	LA	14	13	16	HATCH	yes	BIG
367	1006	1	MI	parasite	TL	LA	2	1	16	HATCH	yes	BIG
1126	1007	1	WD	host	TW	LA	12	12	12	HATCH	yes	BIG
1127	1008	1	WD	host	IC	LA	26	9	26	HATCH	yes	BIG
1128	1009	1	WD	host	BH	LA	18	18	18	HATCH	yes	BIG
2319	1010	2	HM	host	BH	LA	14	14	14	HATCH	yes	BIG
140	1011	1	MI	host	TL	LA	25	8	30	HATCH	yes	BIG
368	1011	1	MI	parasite	TL	LA	5	5	30	HATCH	yes	BIG
2017	1012	2	MI	host	NF	LA	9	9	12	HATCH	yes	BIG
2107	1012	2	MI	parasite	NF	LA	3	0	12	HATCH	yes	BIG
1129	1013	1	WD	host	SP	LA	18	10	18	HATCH	yes	BIG
2320	1014	2	HM	host	BH	LA	17	14	17	HATCH	yes	BIG
1130	1015	1	WD	host	IC	LA	16	13	16	HATCH	yes	BIG
141	1016	1	MI	host	TL	LA	17	11	20	HATCH	yes	BIG
369	1016	1	MI	parasite	TL	LA	3	3	20	HATCH	yes	BIG
2018	1017	2	MI	host	BH	LA	13	11	15	HATCH	yes	BIG
2108	1017	2	MI	parasite	BH	LA	2	0	15	HATCH	yes	BIG
2019	1018	2	MI	host	IC	LA	10	10	14	HATCH	yes	BIG
2109	1018	2	MI	parasite	IC	LA	4	2	14	HATCH	yes	BIG
1131	1019	1	WD	host	SP	LA	16	12	16	HATCH	yes	BIG
1132	1020	1	WD	host	BP	LA	18	17	18	HATCH	yes	BIG
1133	1021	1	WD	host	IC	LA	20	9	20	HATCH	yes	BIG
1134	1022	1	WD	host	IC	LA	26	15	26	HATCH	yes	BIG
1135	1023	1	WD	host	TL	LA	25	11	25	HATCH	yes	BIG
2321	1024	2	HM	host	BH	LA	21	20	21	HATCH	yes	BIG
142	1025	1	MI	host	TL	LA	11	6	15	HATCH	yes	BIG
370	1025	1	MI	parasite	TL	LA	4	2	15	HATCH	yes	BIG
1136	1026	1	WD	host	TW	LA	14	10	14	HATCH	yes	BIG
1137	1027	1	WD	host	IC	LA	10	7	10	HATCH	yes	BIG
2020	1028	2	MI	host	BH	LA	15	11	17	HATCH	yes	BIG
2110	1028	2	MI	parasite	BH	LA	2	0	17	HATCH	yes	BIG
1138	1029	1	WD	host	TW	LA	14	12	14	HATCH	yes	BIG
1139	1030	1	WD	host	TW	LA	15	12	15	HATCH	yes	BIG
1140	1031	1	WD	host	IC	LA	16	8	16	HATCH	yes	BIG
1141	1032	1	WD	host	IC	LA	15	8	15	HATCH	yes	BIG
1142	1033	1	WD	host	LR	LA	11	8	11	HATCH	yes	BIG
1143	1034	1	WD	host	TL	LA	12	10	12	HATCH	yes	BIG
143	1035	1	MI	host	TL	LA	13	6	23	HATCH	yes	BIG
371	1035	1	MI	parasite	TL	LA	10	9	23	HATCH	yes	BIG
1144	1036	1	WD	host	TW	LA	21	10	21	HATCH	yes	BIG
1145	1037	1	WD	host	NF	LA	20	9	20	HATCH	yes	BIG
2021	1038	2	MI	host	BH	LA	8	8	13	HATCH	yes	BIG
2111	1038	2	MI	parasite	BH	LA	5	2	13	HATCH	yes	BIG
1146	1039	1	WD	host	SF	LA	17	7	17	HATCH	yes	BIG
1147	1040	1	WD	host	IC	LA	17	8	17	HATCH	yes	BIG
1148	1041	1	WD	host	IC	LA	12	6	12	HATCH	yes	BIG
1149	1042	1	WD	host	IC	LA	16	14	16	HATCH	yes	BIG
1150	1043	1	WD	host	BH	LA	10	6	10	HATCH	yes	BIG
1151	1044	1	WD	host	BH	LA	11	9	11	HATCH	yes	BIG
1152	1045	1	WD	host	BH	LA	16	9	16	HATCH	yes	BIG
1153	1046	1	WD	host	TL	LA	20	7	20	HATCH	yes	BIG
1154	1047	1	WD	host	IC	LA	14	5	14	HATCH	yes	BIG
1155	1048	1	WD	host	TW	LA	14	12	14	HATCH	yes	BIG
1156	1049	1	WD	host	SF	LA	25	17	25	HATCH	yes	BIG
1157	1050	1	WD	host	NF	LA	17	12	17	HATCH	yes	BIG
1158	1051	1	WD	host	SF	LA	12	8	12	HATCH	yes	BIG
1159	1052	1	WD	host	SF	LA	19	17	19	HATCH	yes	BIG
1160	1053	1	WD	host	SF	LA	20	15	20	HATCH	yes	BIG
1161	1054	1	WD	host	SP	LA	21	2	21	HATCH	yes	BIG
1162	1055	1	WD	host	TW	LA	12	7	12	HATCH	yes	BIG
1163	1056	1	WD	host	SF	LA	12	9	12	HATCH	yes	BIG
1164	1057	1	WD	host	DC	LA	20	8	20	HATCH	yes	BIG
1165	1058	1	WD	host	TL	LA	22	13	22	HATCH	yes	BIG
1166	1059	1	WD	host	TW	LA	10	6	10	HATCH	yes	BIG
1167	1060	1	WD	host	IC	LA	13	8	13	HATCH	yes	BIG
1168	1061	1	WD	host	BH	LA	13	8	13	HATCH	yes	BIG
1169	1062	1	WD	host	NF	LA	17	11	17	HATCH	yes	BIG
1170	1063	1	WD	host	TW	LA	21	4	21	HATCH	yes	BIG
1171	1064	1	WD	host	SF	LA	11	10	11	HATCH	yes	BIG
1172	1065	1	WD	host	NF	LA	15	13	15	HATCH	yes	BIG
1173	1066	1	WD	host	TL	LA	15	10	15	HATCH	yes	BIG
1174	1067	1	WD	host	IC	LA	19	5	19	HATCH	yes	BIG
1175	1068	1	WD	host	SF	LA	13	13	13	HATCH	yes	BIG
2022	1069	2	MI	host	BH	LA	9	4	11	HATCH	yes	BIG
2112	1069	2	MI	parasite	BH	LA	2	0	11	HATCH	yes	BIG
1176	1070	1	WD	host	SP	LA	20	5	20	HATCH	yes	BIG
1177	1071	1	WD	host	BH	LA	13	12	13	HATCH	yes	BIG
1178	1072	1	WD	host	SF	LA	11	10	11	HATCH	yes	BIG
1179	1073	1	WD	host	IC	LA	13	8	13	HATCH	yes	BIG
1180	1074	1	WD	host	TL	LA	12	7	12	HATCH	yes	BIG
1181	1075	1	WD	host	LR	LA	12	10	12	HATCH	yes	BIG
1182	1076	1	WD	host	LR	LA	10	10	10	HATCH	yes	BIG
144	1077	1	MI	host	TL	LA	12	9	13	HATCH	yes	BIG
372	1077	1	MI	parasite	TL	LA	1	1	13	HATCH	yes	BIG
1183	1078	1	WD	host	DC	LA	13	8	13	HATCH	yes	BIG
1184	1079	1	WD	host	IC	LA	16	9	16	HATCH	yes	BIG
1185	1080	1	WD	host	BH	LA	11	7	11	HATCH	yes	BIG
1186	1081	1	WD	host	TL	LA	11	9	11	HATCH	yes	BIG
1187	1082	1	WD	host	IC	LA	23	13	23	HATCH	yes	BIG
1188	1083	1	WD	host	IC	LA	16	10	16	HATCH	yes	BIG
1189	1084	1	WD	host	IC	LA	11	8	11	HATCH	yes	BIG
1190	1085	1	WD	host	TL	LA	14	8	14	HATCH	yes	BIG
1191	1086	1	WD	host	IC	LA	13	9	13	HATCH	yes	BIG
1192	1087	1	WD	host	BH	LA	13	8	13	HATCH	yes	BIG
1193	1088	1	WD	host	TW	LA	1	11	1	HATCH	yes	BIG
1194	1089	1	WD	host	SP	LA	20	9	20	HATCH	yes	BIG
1195	1090	1	WD	host	BP	LA	22	13	22	HATCH	yes	BIG
1196	1091	1	WD	host	NF	LA	7	2	7	HATCH	yes	BIG
1197	1092	1	WD	host	IC	LA	14	13	14	HATCH	yes	BIG
1198	1093	1	WD	host	TL	LA	18	11	18	HATCH	yes	BIG
1199	1094	1	WD	host	TW	LA	11	11	11	HATCH	yes	BIG
1200	1095	1	WD	host	NF	LA	14	13	14	HATCH	yes	BIG
1201	1096	1	WD	host	SW	LA	18	14	18	HATCH	yes	BIG
1202	1097	1	WD	host	IC	LA	20	7	20	HATCH	yes	BIG
1203	1098	1	WD	host	BH	LA	10	8	10	HATCH	yes	BIG
1204	1099	1	WD	host	SF	LA	12	12	12	HATCH	yes	BIG
1205	1100	1	WD	host	SP	LA	13	3	13	HATCH	yes	BIG
1206	1101	1	WD	host	BH	LA	10	3	10	HATCH	yes	BIG
1207	1102	1	WD	host	SF	LA	14	10	14	HATCH	yes	BIG
1208	1103	1	WD	host	NF	LA	6	4	6	HATCH	yes	BIG
1209	1104	1	WD	host	BH	LA	13	5	13	HATCH	yes	BIG
1210	1105	1	WD	host	BP	LA	10	3	10	HATCH	yes	BIG
1211	1106	1	WD	host	NF	LA	16	9	16	HATCH	yes	BIG
1212	1107	1	WD	host	SW	LA	16	10	16	HATCH	yes	BIG
1213	1108	1	WD	host	TW	LA	13	11	13	HATCH	yes	BIG
1214	1109	1	WD	host	TL	LA	11	6	11	HATCH	yes	BIG
1215	1110	1	WD	host	TW	LA	10	7	10	HATCH	yes	BIG
1216	1111	1	WD	host	TL	LA	16	13	16	HATCH	yes	BIG
1217	1112	1	WD	host	SF	LA	10	7	10	HATCH	yes	BIG
1218	1113	1	WD	host	SW	LA	11	10	11	HATCH	yes	BIG
1219	1114	1	WD	host	TL	LA	17	16	17	HATCH	yes	BIG
1220	1115	1	WD	host	IC	LA	6	5	6	HATCH	yes	BIG
1221	1116	1	WD	host	NF	LA	10	10	10	HATCH	yes	BIG
1222	1117	1	WD	host	SP	LA	20	10	20	HATCH	yes	BIG
1223	1118	1	WD	host	TW	LA	18	16	18	HATCH	yes	BIG
1224	1119	1	WD	host	DC	LA	26	14	26	HATCH	yes	BIG
2322	1120	2	HM	host	TL	LA	25	14	25	HATCH	yes	BIG
2323	1121	2	HM	host	IC	LA	14	5	14	HATCH	yes	BIG
2324	1122	2	HM	host	BH	LA	25	17	25	HATCH	yes	BIG
1225	1123	1	WD	host	SP	LA	13	5	13	HATCH	yes	BIG
1226	1124	1	WD	host	DC	LA	15	10	15	HATCH	yes	BIG
1227	1125	1	WD	host	DC	LA	19	15	19	HATCH	yes	BIG
2325	1126	2	HM	host	TL	LA	13	12	13	HATCH	yes	BIG
145	1127	1	MI	host	BH	LA	12	4	21	HATCH	yes	BIG
373	1127	1	MI	parasite	BH	LA	9	8	21	HATCH	yes	BIG
1228	1128	1	WD	host	SP	LA	16	7	16	HATCH	yes	BIG
1229	1129	1	WD	host	BP	LA	16	13	16	HATCH	yes	BIG
1230	1130	1	WD	host	DC	LA	18	11	18	HATCH	yes	BIG
1231	1131	1	WD	host	TW	LA	22	20	22	HATCH	yes	BIG
146	1132	1	MI	host	TL	LA	26	9	33	HATCH	yes	BIG
374	1132	1	MI	parasite	TL	LA	7	7	33	HATCH	yes	BIG
147	1133	1	MI	host	BH	LA	29	8	34	HATCH	yes	BIG
375	1133	1	MI	parasite	BH	LA	5	5	34	HATCH	yes	BIG
2326	1134	2	HM	host	BH	LA	19	17	19	HATCH	yes	BIG
2327	1135	2	HM	host	TL	LA	25	18	25	HATCH	yes	BIG
2023	1136	2	MI	host	BH	LA	14	13	15	HATCH	yes	BIG
2113	1136	2	MI	parasite	BH	LA	1	0	15	HATCH	yes	BIG
1232	1137	1	WD	host	SF	LA	9	4	9	HATCH	yes	BIG
1233	1138	1	WD	host	IC	LA	13	12	13	HATCH	yes	BIG
1234	1139	1	WD	host	SF	LA	14	11	14	HATCH	yes	BIG
2328	1140	2	HM	host	NF	LA	11	10	11	HATCH	yes	BIG
2329	1141	2	HM	host	SF	LA	13	13	13	HATCH	yes	BIG
2330	1142	2	HM	host	IC	LA	14	12	14	HATCH	yes	BIG
1235	1143	1	WD	host	SF	LA	11	11	11	HATCH	yes	BIG
1236	1144	1	WD	host	SF	LA	14	14	14	HATCH	yes	BIG
1237	1145	1	WD	host	TW	LA	15	12	15	HATCH	yes	BIG
1238	1146	1	WD	host	DC	LA	17	10	17	HATCH	yes	BIG
1239	1147	1	WD	host	BP	LA	20	19	20	HATCH	yes	BIG
2331	1148	2	HM	host	NF	LA	9	9	9	HATCH	yes	BIG
2332	1149	2	HM	host	SF	LA	10	10	10	HATCH	yes	BIG
1240	1150	1	WD	host	TL	LA	22	18	22	HATCH	yes	BIG
2333	1151	2	HM	host	BH	LA	11	11	11	HATCH	yes	BIG
2334	1152	2	HM	host	BH	LA	13	13	13	HATCH	yes	BIG
2335	1153	2	HM	host	BH	LA	15	12	15	HATCH	yes	BIG
1241	1154	1	WD	host	LR	LA	15	13	15	HATCH	yes	BIG
1242	1155	1	WD	host	DC	LA	22	14	22	HATCH	yes	BIG
148	1156	1	MI	host	MS	LA	7	4	13	HATCH	yes	BIG
376	1156	1	MI	parasite	MS	LA	6	6	13	HATCH	yes	BIG
1243	1157	1	WD	host	IC	LA	13	11	13	HATCH	yes	BIG
1244	1158	1	WD	host	TW	LA	17	12	17	HATCH	yes	BIG
1245	1159	1	WD	host	DC	LA	11	10	11	HATCH	yes	BIG
149	1160	1	MI	host	TL	LA	15	7	19	HATCH	yes	BIG
377	1160	1	MI	parasite	TL	LA	4	4	19	HATCH	yes	BIG
150	1161	1	MI	host	TL	LA	20	4	21	HATCH	yes	BIG
378	1161	1	MI	parasite	TL	LA	1	1	21	HATCH	yes	BIG
1246	1162	1	WD	host	SP	LA	26	8	26	HATCH	yes	BIG
2336	1163	2	HM	host	BH	LA	14	12	14	HATCH	yes	BIG
1247	1164	1	WD	host	TW	LA	17	16	17	HATCH	yes	BIG
2337	1165	2	HM	host	BH	LA	13	12	13	HATCH	yes	BIG
1248	1166	1	WD	host	LR	LA	13	11	13	HATCH	yes	BIG
1249	1167	1	WD	host	TW	LA	17	13	17	HATCH	yes	BIG
2338	1168	2	HM	host	SF	LA	10	10	10	HATCH	yes	BIG
1250	1169	1	WD	host	DC	LA	12	9	12	HATCH	yes	BIG
1251	1170	1	WD	host	TW	LA	12	12	12	HATCH	yes	BIG
1252	1171	1	WD	host	DC	LA	23	11	23	HATCH	yes	BIG
1253	1172	1	WD	host	SP	LA	32	5	32	HATCH	yes	BIG
2024	1173	2	MI	host	TL	LA	24	22	26	HATCH	yes	BIG
2114	1173	2	MI	parasite	TL	LA	2	0	26	HATCH	yes	BIG
1254	1174	1	WD	host	IC	LA	14	10	14	HATCH	yes	BIG
1255	1175	1	WD	host	DC	LA	18	14	18	HATCH	yes	BIG
1256	1176	1	WD	host	IC	LA	20	16	20	HATCH	yes	BIG
1257	1177	1	WD	host	IC	LA	24	17	24	HATCH	yes	BIG
2339	1178	2	HM	host	BH	LA	13	12	13	HATCH	yes	BIG
1258	1179	1	WD	host	IC	LA	23	16	23	HATCH	yes	BIG
1259	1180	1	WD	host	NF	LA	25	20	25	HATCH	yes	BIG
151	1181	1	MI	host	BH	LA	27	12	29	HATCH	yes	BIG
379	1181	1	MI	parasite	BH	LA	2	2	29	HATCH	yes	BIG
2025	1182	2	MI	host	BH	LA	13	12	15	HATCH	yes	BIG
2115	1182	2	MI	parasite	BH	LA	2	0	15	HATCH	yes	BIG
1260	1183	1	WD	host	LR	LA	12	12	12	HATCH	yes	BIG
1261	1184	1	WD	host	IC	LA	17	11	17	HATCH	yes	BIG
2026	1185	2	MI	host	IC	LA	12	12	18	HATCH	yes	BIG
2116	1185	2	MI	parasite	IC	LA	6	3	18	HATCH	yes	BIG
1262	1186	1	WD	host	SF	LA	14	9	14	HATCH	yes	BIG
1263	1187	1	WD	host	BP	LA	20	13	20	HATCH	yes	BIG
1264	1188	1	WD	host	IC	LA	27	24	27	HATCH	yes	BIG
1265	1189	1	WD	host	SF	LA	13	13	13	HATCH	yes	BIG
152	1190	1	MI	host	BH	LA	17	9	26	HATCH	yes	BIG
380	1190	1	MI	parasite	BH	LA	9	7	26	HATCH	yes	BIG
1266	1191	1	WD	host	BH	LA	30	25	30	HATCH	yes	BIG
153	1192	1	MI	host	TL	LA	21	14	26	HATCH	yes	BIG
381	1192	1	MI	parasite	TL	LA	5	5	26	HATCH	yes	BIG
2340	1193	2	HM	host	NF	LA	17	15	17	HATCH	yes	BIG
1267	1194	1	WD	host	LR	LA	12	12	12	HATCH	yes	BIG
1268	1195	1	WD	host	BH	LA	19	16	19	HATCH	yes	BIG
1269	1196	1	WD	host	LR	LA	17	10	17	HATCH	yes	BIG
1270	1197	1	WD	host	NF	LA	24	19	24	HATCH	yes	BIG
1271	1198	1	WD	host	SF	LA	15	15	15	HATCH	yes	BIG
1272	1199	1	WD	host	SP	LA	22	4	22	HATCH	yes	BIG
2341	1200	2	HM	host	BH	LA	7	6	7	HATCH	yes	BIG
2027	1201	2	MI	host	TL	LA	19	13	20	HATCH	yes	BIG
2117	1201	2	MI	parasite	TL	LA	1	0	20	HATCH	yes	BIG
1273	1202	1	WD	host	SF	LA	16	15	16	HATCH	yes	BIG
1274	1203	1	WD	host	SF	LA	16	16	16	HATCH	yes	BIG
1275	1204	1	WD	host	DC	LA	17	8	17	HATCH	yes	BIG
1276	1205	1	WD	host	IC	LA	25	12	25	HATCH	yes	BIG
1277	1206	1	WD	host	SP	LA	30	22	30	HATCH	yes	BIG
1278	1207	1	WD	host	NF	LA	12	11	12	HATCH	yes	BIG
1279	1208	1	WD	host	MS	LA	14	13	14	HATCH	yes	BIG
1280	1209	1	WD	host	IC	LA	15	13	15	HATCH	yes	BIG
1281	1210	1	WD	host	DC	LA	18	6	18	HATCH	yes	BIG
1282	1211	1	WD	host	DC	LA	19	16	19	HATCH	yes	BIG
154	1212	1	MI	host	IC	LA	20	18	22	HATCH	yes	BIG
382	1212	1	MI	parasite	IC	LA	2	2	22	HATCH	yes	BIG
1283	1213	1	WD	host	SF	LA	23	15	23	HATCH	yes	BIG
1284	1214	1	WD	host	TW	LA	14	13	14	HATCH	yes	BIG
1285	1215	1	WD	host	SF	LA	14	14	14	HATCH	yes	BIG
1286	1216	1	WD	host	SP	LA	16	11	16	HATCH	yes	BIG
1287	1217	1	WD	host	SP	LA	19	14	19	HATCH	yes	BIG
1288	1218	1	WD	host	BP	LA	23	21	23	HATCH	yes	BIG
1289	1219	1	WD	host	NF	LA	22	12	22	HATCH	yes	BIG
1290	1220	1	WD	host	SP	LA	21	10	21	HATCH	yes	BIG
155	1221	1	MI	host	TL	LA	21	12	23	HATCH	yes	BIG
383	1221	1	MI	parasite	TL	LA	2	2	23	HATCH	yes	BIG
1291	1222	1	WD	host	IC	LA	18	9	18	HATCH	yes	BIG
1292	1223	1	WD	host	NF	LA	20	14	20	HATCH	yes	BIG
2342	1224	2	HM	host	TL	LA	16	10	16	HATCH	yes	BIG
1293	1225	1	WD	host	IC	LA	10	7	10	HATCH	yes	BIG
1294	1226	1	WD	host	TW	LA	15	14	15	HATCH	yes	BIG
1295	1227	1	WD	host	NF	LA	16	14	16	HATCH	yes	BIG
1296	1228	1	WD	host	IC	LA	20	14	20	HATCH	yes	BIG
1297	1229	1	WD	host	BH	LA	15	6	15	HATCH	yes	BIG
1298	1230	1	WD	host	SP	LA	15	9	15	HATCH	yes	BIG
1299	1231	1	WD	host	LR	LA	16	16	16	HATCH	yes	BIG
1300	1232	1	WD	host	DC	LA	17	16	17	HATCH	yes	BIG
1301	1233	1	WD	host	NF	LA	16	10	16	HATCH	yes	BIG
1302	1234	1	WD	host	BH	LA	16	14	16	HATCH	yes	BIG
1303	1235	1	WD	host	TL	LA	17	16	17	HATCH	yes	BIG
1304	1236	1	WD	host	BH	LA	20	18	20	HATCH	yes	BIG
1305	1237	1	WD	host	IC	LA	11	7	11	HATCH	yes	BIG
1306	1238	1	WD	host	IC	LA	13	8	13	HATCH	yes	BIG
156	1239	1	MI	host	BH	LA	10	6	14	HATCH	yes	BIG
384	1239	1	MI	parasite	BH	LA	4	3	14	HATCH	yes	BIG
1307	1240	1	WD	host	SP	LA	25	13	25	HATCH	yes	BIG
2343	1241	2	HM	host	TL	LA	12	12	12	HATCH	yes	BIG
2028	1242	2	MI	host	BH	LA	8	4	15	HATCH	yes	BIG
2118	1242	2	MI	parasite	BH	LA	7	3	15	HATCH	yes	BIG
1308	1243	1	WD	host	TW	LA	14	13	14	HATCH	yes	BIG
1309	1244	1	WD	host	SP	LA	29	8	29	HATCH	yes	BIG
1310	1245	1	WD	host	TW	LA	12	10	12	HATCH	yes	BIG
1311	1246	1	WD	host	NF	LA	13	7	13	HATCH	yes	BIG
2344	1247	2	HM	host	BH	LA	8	2	8	HATCH	yes	BIG
1312	1248	1	WD	host	SF	LA	15	7	15	HATCH	yes	BIG
1313	1249	1	WD	host	TL	LA	19	16	19	HATCH	yes	BIG
1314	1250	1	WD	host	IC	LA	14	10	14	HATCH	yes	BIG
1315	1251	1	WD	host	NF	LA	17	13	17	HATCH	yes	BIG
1316	1252	1	WD	host	TL	LA	16	13	16	HATCH	yes	BIG
1317	1253	1	WD	host	TL	LA	17	11	17	HATCH	yes	BIG
1318	1254	1	WD	host	IC	LA	13	10	13	HATCH	yes	BIG
1319	1255	1	WD	host	DC	LA	14	10	14	HATCH	yes	BIG
1320	1256	1	WD	host	SP	LA	10	1	10	HATCH	yes	BIG
1321	1257	1	WD	host	TW	LA	12	11	12	HATCH	yes	BIG
1322	1258	1	WD	host	TL	LA	17	6	17	HATCH	yes	BIG
1323	1259	1	WD	host	IC	LA	11	8	11	HATCH	yes	BIG
1324	1260	1	WD	host	LR	LA	12	6	12	HATCH	yes	BIG
1325	1261	1	WD	host	BH	LA	18	17	18	HATCH	yes	BIG
2345	1262	2	HM	host	MS	LA	18	18	18	HATCH	yes	BIG
1326	1263	1	WD	host	TW	LA	11	11	11	HATCH	yes	BIG
1327	1264	1	WD	host	DC	LA	8	8	8	HATCH	yes	BIG
1328	1265	1	WD	host	IC	LA	17	13	17	HATCH	yes	BIG
1329	1266	1	WD	host	NF	LA	11	9	11	HATCH	yes	BIG
1330	1267	1	WD	host	NF	LA	12	11	12	HATCH	yes	BIG
1331	1268	1	WD	host	BH	LA	9	9	9	HATCH	yes	BIG
1332	1269	1	WD	host	IC	LA	11	7	11	HATCH	yes	BIG
1333	1270	1	WD	host	SF	LA	11	11	11	HATCH	yes	BIG
1334	1271	1	WD	host	SF	LA	17	14	17	HATCH	yes	BIG
1335	1272	1	WD	host	TL	LA	20	14	20	HATCH	yes	BIG
1336	1273	1	WD	host	IC	LA	10	10	10	HATCH	yes	BIG
1337	1274	1	WD	host	IC	LA	16	13	16	HATCH	yes	BIG
1338	1275	1	WD	host	SF	LA	11	11	11	HATCH	yes	BIG
1339	1276	1	WD	host	LR	LA	10	9	10	HATCH	yes	BIG
1340	1277	1	WD	host	TW	LA	10	10	10	HATCH	yes	BIG
1341	1278	1	WD	host	TL	LA	12	12	12	HATCH	yes	BIG
1342	1279	1	WD	host	IC	LA	11	10	11	HATCH	yes	BIG
1343	1280	1	WD	host	TW	LA	9	4	9	HATCH	yes	BIG
1344	1281	1	WD	host	IC	LA	9	7	9	HATCH	yes	BIG
1345	1282	1	WD	host	IC	LA	18	17	18	HATCH	yes	BIG
1346	1283	1	WD	host	IC	LA	9	6	9	HATCH	yes	BIG
1347	1284	1	WD	host	TW	LA	11	8	11	HATCH	yes	BIG
1348	1285	1	WD	host	LR	LA	9	1	9	HATCH	yes	BIG
1349	1286	1	WD	host	TL	LA	9	9	9	HATCH	yes	BIG
1350	1287	1	WD	host	NF	LA	15	10	15	HATCH	yes	BIG
1351	1288	1	WD	host	TH	LA	16	13	16	HATCH	yes	BIG
1352	1289	1	WD	host	TH	LA	17	13	17	HATCH	yes	BIG
1353	1290	1	WD	host	SP	LA	18	11	18	HATCH	yes	BIG
1354	1291	1	WD	host	TH	LA	16	11	16	HATCH	yes	BIG
1355	1292	1	WD	host	LR	LA	17	17	17	HATCH	yes	BIG
1356	1293	1	WD	host	DC	LA	26	17	26	HATCH	yes	BIG
157	1294	1	MI	host	TL	LA	22	13	27	HATCH	yes	BIG
385	1294	1	MI	parasite	TL	LA	5	4	27	HATCH	yes	BIG
1357	1295	1	WD	host	BP	LA	12	11	12	HATCH	yes	BIG
158	1296	1	MI	host	IC	LA	12	11	13	HATCH	yes	BIG
386	1296	1	MI	parasite	IC	LA	1	1	13	HATCH	yes	BIG
159	1297	1	MI	host	BH	LA	13	10	16	HATCH	yes	BIG
387	1297	1	MI	parasite	BH	LA	3	3	16	HATCH	yes	BIG
2029	1298	2	MI	host	MS	LA	14	11	18	HATCH	yes	BIG
2119	1298	2	MI	parasite	MS	LA	4	0	18	HATCH	yes	BIG
1358	1299	1	WD	host	TH	LA	13	12	13	HATCH	yes	BIG
1359	1300	1	WD	host	IC	LA	20	15	20	HATCH	yes	BIG
2346	1301	2	HM	host	BH	LA	19	18	19	HATCH	yes	BIG
1360	1302	1	WD	host	SP	LA	15	13	15	HATCH	yes	BIG
2347	1303	2	HM	host	IC	LA	13	8	13	HATCH	yes	BIG
160	1304	1	MI	host	IC	LA	12	11	13	HATCH	yes	BIG
388	1304	1	MI	parasite	IC	LA	1	1	13	HATCH	yes	BIG
1361	1305	1	WD	host	IC	LA	12	10	12	HATCH	yes	BIG
1362	1306	1	WD	host	DC	LA	16	13	16	HATCH	yes	BIG
2030	1307	2	MI	host	TH	LA	11	7	12	HATCH	yes	BIG
2120	1307	2	MI	parasite	TH	LA	1	0	12	HATCH	yes	BIG
1363	1308	1	WD	host	GT	LA	11	11	11	HATCH	yes	BIG
1364	1309	1	WD	host	BP	LA	13	13	13	HATCH	yes	BIG
1365	1310	1	WD	host	IC	LA	30	16	30	HATCH	yes	BIG
1366	1311	1	WD	host	IC	LA	13	11	13	HATCH	yes	BIG
1367	1312	1	WD	host	LR	LA	13	13	13	HATCH	yes	BIG
1368	1313	1	WD	host	SF	LA	17	15	17	HATCH	yes	BIG
1369	1314	1	WD	host	NF	LA	18	9	18	HATCH	yes	BIG
1370	1315	1	WD	host	SF	LA	20	13	20	HATCH	yes	BIG
1371	1316	1	WD	host	SP	LA	25	12	25	HATCH	yes	BIG
2348	1317	2	HM	host	TL	LA	11	11	11	HATCH	yes	BIG
1372	1318	1	WD	host	IC	LA	17	10	17	HATCH	yes	BIG
1373	1319	1	WD	host	SF	LA	13	13	13	HATCH	yes	BIG
1374	1320	1	WD	host	DC	LA	14	13	14	HATCH	yes	BIG
1375	1321	1	WD	host	TH	LA	15	6	15	HATCH	yes	BIG
1376	1322	1	WD	host	TH	LA	15	15	15	HATCH	yes	BIG
1377	1323	1	WD	host	IC	LA	16	9	16	HATCH	yes	BIG
1378	1324	1	WD	host	DC	LA	17	9	17	HATCH	yes	BIG
1379	1325	1	WD	host	TH	LA	18	11	18	HATCH	yes	BIG
1380	1326	1	WD	host	DC	LA	21	15	21	HATCH	yes	BIG
1381	1327	1	WD	host	SP	LA	27	19	27	HATCH	yes	BIG
1382	1328	1	WD	host	BH	LA	13	13	13	HATCH	yes	BIG
1383	1329	1	WD	host	NF	LA	15	9	15	HATCH	yes	BIG
1384	1330	1	WD	host	DC	LA	18	14	18	HATCH	yes	BIG
161	1331	1	MI	host	IC	LA	19	7	20	HATCH	yes	BIG
389	1331	1	MI	parasite	IC	LA	1	0	20	HATCH	yes	BIG
162	1332	1	MI	host	TL	LA	19	12	26	HATCH	yes	BIG
390	1332	1	MI	parasite	TL	LA	7	5	26	HATCH	yes	BIG
1385	1333	1	WD	host	TL	LA	23	18	23	HATCH	yes	BIG
2349	1334	2	HM	host	SF	LA	14	8	14	HATCH	yes	BIG
2350	1335	2	HM	host	BH	LA	16	15	16	HATCH	yes	BIG
2351	1336	2	HM	host	TL	LA	21	18	21	HATCH	yes	BIG
1386	1337	1	WD	host	SP	LA	24	17	24	HATCH	yes	BIG
1387	1338	1	WD	host	LR	LA	14	14	14	HATCH	yes	BIG
163	1339	1	MI	host	BH	LA	16	0	23	HATCH	yes	BIG
391	1339	1	MI	parasite	BH	LA	7	0	23	HATCH	yes	BIG
1388	1340	1	WD	host	NF	LA	18	16	18	HATCH	yes	BIG
1389	1341	1	WD	host	SF	LA	10	9	10	HATCH	yes	BIG
164	1342	1	MI	host	TL	LA	14	7	20	HATCH	yes	BIG
392	1342	1	MI	parasite	TL	LA	6	6	20	HATCH	yes	BIG
1390	1343	1	WD	host	DC	LA	17	15	17	HATCH	yes	BIG
1391	1344	1	WD	host	SP	LA	24	9	24	HATCH	yes	BIG
2352	1345	2	HM	host	BH	LA	15	14	15	HATCH	yes	BIG
2031	1346	2	MI	host	TL	LA	9	9	10	HATCH	yes	BIG
2121	1346	2	MI	parasite	TL	LA	1	0	10	HATCH	yes	BIG
1392	1347	1	WD	host	SF	LA	14	6	14	HATCH	yes	BIG
1393	1348	1	WD	host	IC	LA	14	10	14	HATCH	yes	BIG
1394	1349	1	WD	host	TH	LA	16	10	16	HATCH	yes	BIG
1395	1350	1	WD	host	DC	LA	19	15	19	HATCH	yes	BIG
2353	1351	2	HM	host	SF	LA	12	12	12	HATCH	yes	BIG
1396	1352	1	WD	host	SF	LA	14	14	14	HATCH	yes	BIG
1397	1353	1	WD	host	SF	LA	15	12	15	HATCH	yes	BIG
165	1354	1	MI	host	BH	LA	11	10	15	HATCH	yes	BIG
393	1354	1	MI	parasite	BH	LA	4	4	15	HATCH	yes	BIG
1398	1355	1	WD	host	DC	LA	13	10	13	HATCH	yes	BIG
1399	1356	1	WD	host	DC	LA	21	16	21	HATCH	yes	BIG
1400	1357	1	WD	host	SP	LA	28	16	28	HATCH	yes	BIG
2032	1358	2	MI	host	SP	LA	7	3	8	HATCH	yes	BIG
2122	1358	2	MI	parasite	SP	LA	1	0	8	HATCH	yes	BIG
2354	1359	2	HM	host	BH	LA	15	13	15	HATCH	yes	BIG
1401	1360	1	WD	host	IC	LA	15	5	15	HATCH	yes	BIG
2355	1361	2	HM	host	NF	LA	0	8	0	HATCH	yes	BIG
1402	1362	1	WD	host	NF	LA	9	8	9	HATCH	yes	BIG
1403	1363	1	WD	host	DC	LA	12	10	12	HATCH	yes	BIG
1404	1364	1	WD	host	SF	LA	14	9	14	HATCH	yes	BIG
1405	1365	1	WD	host	DC	LA	16	5	16	HATCH	yes	BIG
1406	1366	1	WD	host	SP	LA	20	8	20	HATCH	yes	BIG
166	1367	1	MI	host	LR	LA	12	10	13	HATCH	yes	BIG
394	1367	1	MI	parasite	LR	LA	1	1	13	HATCH	yes	BIG
2356	1368	2	HM	host	SF	LA	8	6	8	HATCH	yes	BIG
2033	1369	2	MI	host	BH	LA	14	13	16	HATCH	yes	BIG
2123	1369	2	MI	parasite	BH	LA	2	0	16	HATCH	yes	BIG
2034	1370	2	MI	host	TL	LA	8	8	14	HATCH	yes	BIG
2124	1370	2	MI	parasite	TL	LA	6	4	14	HATCH	yes	BIG
1407	1371	1	WD	host	NF	LA	14	11	14	HATCH	yes	BIG
1408	1372	1	WD	host	SP	LA	16	12	16	HATCH	yes	BIG
167	1373	1	MI	host	TL	LA	5	0	16	HATCH	yes	BIG
395	1373	1	MI	parasite	TL	LA	11	5	16	HATCH	yes	BIG
168	1374	1	MI	host	LR	LA	12	6	14	HATCH	yes	BIG
396	1374	1	MI	parasite	LR	LA	2	0	14	HATCH	yes	BIG
1409	1375	1	WD	host	DC	LA	26	14	26	HATCH	yes	BIG
1410	1376	1	WD	host	IC	LA	15	9	15	HATCH	yes	BIG
1411	1377	1	WD	host	SP	LA	22	19	22	HATCH	yes	BIG
1412	1378	1	WD	host	SF	LA	16	12	16	HATCH	yes	BIG
1413	1379	1	WD	host	TH	LA	25	25	25	HATCH	yes	BIG
1414	1380	1	WD	host	SF	LA	12	8	12	HATCH	yes	BIG
1415	1381	1	WD	host	NF	LA	12	9	12	HATCH	yes	BIG
1416	1382	1	WD	host	IC	LA	28	17	28	HATCH	yes	BIG
2357	1383	2	HM	host	TL	LA	20	9	20	HATCH	yes	BIG
1417	1384	1	WD	host	SF	LA	16	12	16	HATCH	yes	BIG
1418	1385	1	WD	host	DC	LA	13	11	13	HATCH	yes	BIG
2358	1386	2	HM	host	LR	LA	10	10	10	HATCH	yes	BIG
1419	1387	1	WD	host	IC	LA	13	8	13	HATCH	yes	BIG
1420	1388	1	WD	host	DC	LA	21	9	21	HATCH	yes	BIG
1421	1389	1	WD	host	NF	LA	13	5	13	HATCH	yes	BIG
1422	1390	1	WD	host	LR	LA	18	10	18	HATCH	yes	BIG
1423	1391	1	WD	host	BP	LA	13	12	13	HATCH	yes	BIG
1424	1392	1	WD	host	BP	LA	13	13	13	HATCH	yes	BIG
1425	1393	1	WD	host	BH	LA	13	13	13	HATCH	yes	BIG
1426	1394	1	WD	host	TL	LA	31	13	31	HATCH	yes	BIG
169	1395	1	MI	host	TL	LA	5	3	15	HATCH	yes	BIG
397	1395	1	MI	parasite	TL	LA	10	9	15	HATCH	yes	BIG
1427	1396	1	WD	host	IC	LA	11	11	11	HATCH	yes	BIG
1428	1397	1	WD	host	TH	LA	19	16	19	HATCH	yes	BIG
1429	1398	1	WD	host	TH	LA	12	10	12	HATCH	yes	BIG
1430	1399	1	WD	host	LR	LA	12	12	12	HATCH	yes	BIG
1431	1400	1	WD	host	SF	LA	14	12	14	HATCH	yes	BIG
1432	1401	1	WD	host	BP	LA	11	11	11	HATCH	yes	BIG
1433	1402	1	WD	host	SF	LA	13	9	13	HATCH	yes	BIG
1434	1403	1	WD	host	SF	LA	14	14	14	HATCH	yes	BIG
1435	1404	1	WD	host	TH	LA	12	9	12	HATCH	yes	BIG
1436	1405	1	WD	host	SF	LA	17	10	17	HATCH	yes	BIG
1437	1406	1	WD	host	TL	LA	11	8	11	HATCH	yes	BIG
1438	1407	1	WD	host	NF	LA	12	11	12	HATCH	yes	BIG
1439	1408	1	WD	host	BH	LA	13	12	13	HATCH	yes	BIG
1440	1409	1	WD	host	TH	LA	14	12	14	HATCH	yes	BIG
1441	1410	1	WD	host	TH	LA	15	14	15	HATCH	yes	BIG
1442	1411	1	WD	host	MS	LA	12	12	12	HATCH	yes	BIG
1443	1412	1	WD	host	SF	LA	13	9	13	HATCH	yes	BIG
1444	1413	1	WD	host	IC	LA	12	5	12	HATCH	yes	BIG
1445	1414	1	WD	host	TL	LA	21	12	21	HATCH	yes	BIG
1446	1415	1	WD	host	IC	LA	13	7	13	HATCH	yes	BIG
2035	1416	2	MI	host	TL	LA	5	4	18	HATCH	yes	BIG
2125	1416	2	MI	parasite	TL	LA	13	5	18	HATCH	yes	BIG
1447	1417	1	WD	host	TH	LA	12	6	12	HATCH	yes	BIG
1448	1418	1	WD	host	BH	LA	10	7	10	HATCH	yes	BIG
170	1419	1	MI	host	BH	LA	11	11	14	HATCH	yes	BIG
398	1419	1	MI	parasite	BH	LA	3	2	14	HATCH	yes	BIG
1449	1420	1	WD	host	SP	LA	20	8	20	HATCH	yes	BIG
1450	1421	1	WD	host	TL	LA	17	11	17	HATCH	yes	BIG
1451	1422	1	WD	host	BH	LA	13	12	13	HATCH	yes	BIG
1452	1423	1	WD	host	SF	LA	14	14	14	HATCH	yes	BIG
1453	1424	1	WD	host	BP	LA	11	11	11	HATCH	yes	BIG
1454	1425	1	WD	host	SF	LA	13	9	13	HATCH	yes	BIG
1455	1426	1	WD	host	TH	LA	12	10	12	HATCH	yes	BIG
1456	1427	1	WD	host	NF	LA	14	14	14	HATCH	yes	BIG
1457	1428	1	WD	host	TH	LA	15	13	15	HATCH	yes	BIG
1458	1429	1	WD	host	TH	LA	21	19	21	HATCH	yes	BIG
1459	1430	1	WD	host	LR	LA	7	7	7	HATCH	yes	BIG
1460	1431	1	WD	host	SF	LA	8	7	8	HATCH	yes	BIG
1461	1432	1	WD	host	TL	LA	21	11	21	HATCH	yes	BIG
1462	1433	1	WD	host	IC	LA	11	9	11	HATCH	yes	BIG
1463	1434	1	WD	host	SF	LA	10	9	10	HATCH	yes	BIG
1464	1435	1	WD	host	TL	LA	15	15	15	HATCH	yes	BIG
1465	1436	1	WD	host	TH	LA	11	8	11	HATCH	yes	BIG
1466	1437	1	WD	host	TL	LA	9	2	9	HATCH	yes	BIG
1467	1438	1	WD	host	IC	LA	11	5	11	HATCH	yes	BIG
1468	1439	1	WD	host	BP	LA	9	4	9	HATCH	yes	BIG
1469	1440	1	WD	host	IC	LA	10	5	10	HATCH	yes	BIG
1470	1441	1	WD	host	TH	LA	15	10	15	HATCH	yes	BIG
1471	1442	1	WD	host	SF	LA	9	9	9	HATCH	yes	BIG
1472	1443	1	WD	host	IC	LA	11	9	11	HATCH	yes	BIG
1473	1444	1	WD	host	TH	LA	24	20	24	HATCH	yes	BIG
1474	1445	1	WD	host	TL	LA	9	5	9	HATCH	yes	BIG
1475	1446	1	WD	host	LR	LA	10	9	10	HATCH	yes	BIG
1476	1447	1	WD	host	IC	LA	15	0	15	HATCH	yes	BIG
1477	1448	1	WD	host	SW	LA	25	15	25	HATCH	yes	BIG
1478	1449	1	WD	host	MS	LA	19	17	19	HATCH	yes	BIG
1479	1450	1	WD	host	BH	LA	25	20	25	HATCH	yes	BIG
1480	1451	1	WD	host	IC	LA	19	13	19	HATCH	yes	BIG
1481	1452	1	WD	host	SW	LA	6	6	6	HATCH	yes	BIG
1482	1453	1	WD	host	SW	LA	10	10	10	HATCH	yes	BIG
1483	1454	1	WD	host	SW	LA	12	10	12	HATCH	yes	BIG
1484	1455	1	WD	host	SW	LA	13	0	13	HATCH	yes	BIG
1485	1456	1	WD	host	SW	LA	17	9	17	HATCH	yes	BIG
1486	1457	1	WD	host	DC	LA	17	13	17	HATCH	yes	BIG
1487	1458	1	WD	host	SW	LA	18	9	18	HATCH	yes	BIG
1488	1459	1	WD	host	SF	LA	18	17	18	HATCH	yes	BIG
1489	1460	1	WD	host	DC	LA	19	17	19	HATCH	yes	BIG
1490	1461	1	WD	host	NF	LA	19	19	19	HATCH	yes	BIG
1491	1462	1	WD	host	SW	LA	20	9	20	HATCH	yes	BIG
171	1463	1	MI	host	SW	LA	21	20	22	HATCH	yes	BIG
399	1463	1	MI	parasite	SW	LA	1	0	22	HATCH	yes	BIG
1492	1464	1	WD	host	SP	LA	22	11	22	HATCH	yes	BIG
1493	1465	1	WD	host	SW	LA	23	23	23	HATCH	yes	BIG
1494	1466	1	WD	host	IC	LA	25	15	25	HATCH	yes	BIG
2359	1467	2	HM	host	GT	LA	11	10	11	HATCH	yes	BIG
2360	1468	2	HM	host	GT	LA	12	12	12	HATCH	yes	BIG
2036	1469	2	MI	host	BH	LA	13	10	15	HATCH	yes	BIG
2126	1469	2	MI	parasite	BH	LA	2	0	15	HATCH	yes	BIG
1495	1470	1	WD	host	DC	LA	7	0	7	FAIL	yes	BIG
1496	1471	1	WD	host	TW	LA	17	0	17	FAIL	yes	BIG
1497	1472	1	WD	host	SP	LA	17	0	17	FAIL	yes	BIG
1498	1473	1	WD	host	DC	LA	12	0	12	FAIL	yes	BIG
1499	1474	1	WD	host	SP	LA	13	0	13	FAIL	yes	BIG
1500	1475	1	WD	host	DC	LA	8	0	8	FAIL	yes	BIG
1501	1476	1	WD	host	SF	LA	12	0	12	FAIL	yes	BIG
1502	1477	1	WD	host	TL	LA	21	0	21	FAIL	yes	BIG
1503	1478	1	WD	host	DC	LA	13	0	13	FAIL	yes	BIG
1504	1479	1	WD	host	DC	LA	10	0	10	FAIL	yes	BIG
1505	1480	1	WD	host	IC	LA	12	0	12	FAIL	yes	BIG
2037	1481	2	MI	host	BH	LA	5	0	18	FAIL	yes	BIG
2127	1481	2	MI	parasite	BH	LA	13	0	18	FAIL	yes	BIG
2038	1482	2	MI	host	IC	LA	3	0	12	FAIL	yes	BIG
2128	1482	2	MI	parasite	IC	LA	9	0	12	FAIL	yes	BIG
172	1483	1	MI	host	BH	LA	11	0	17	FAIL	yes	BIG
400	1483	1	MI	parasite	BH	LA	6	0	17	FAIL	yes	BIG
1506	1484	1	WD	host	DC	LA	8	0	8	FAIL	yes	BIG
1507	1485	1	WD	host	SP	LA	5	0	5	FAIL	yes	BIG
1508	1486	1	WD	host	TL	LA	16	0	16	FAIL	yes	BIG
1509	1487	1	WD	host	IC	LA	11	0	11	FAIL	yes	BIG
1510	1488	1	WD	host	DC	LA	8	0	8	FAIL	yes	BIG
1511	1489	1	WD	host	TL	LA	15	0	15	FAIL	yes	BIG
1512	1490	1	WD	host	TL	LA	12	0	12	FAIL	yes	BIG
1513	1491	1	WD	host	IC	LA	12	0	12	FAIL	yes	BIG
1514	1492	1	WD	host	TL	LA	8	0	8	FAIL	yes	BIG
1515	1493	1	WD	host	TL	LA	13	0	13	FAIL	yes	BIG
1516	1494	1	WD	host	NF	LA	19	0	19	FAIL	yes	BIG
1517	1495	1	WD	host	SW	LA	7	0	7	FAIL	yes	BIG
1518	1496	1	WD	host	IC	LA	12	0	12	FAIL	yes	BIG
1519	1497	1	WD	host	IC	LA	13	0	13	FAIL	yes	BIG
1520	1498	1	WD	host	IC	LA	9	0	9	FAIL	yes	BIG
1521	1499	1	WD	host	DC	LA	18	0	18	FAIL	yes	BIG
1522	1500	1	WD	host	TL	LA	9	0	9	FAIL	yes	BIG
1523	1501	1	WD	host	DC	LA	14	0	14	FAIL	yes	BIG
1524	1502	1	WD	host	TW	LA	14	0	14	FAIL	yes	BIG
1525	1503	1	WD	host	DC	LA	6	0	6	FAIL	yes	BIG
2361	1504	2	HM	host	BH	LA	15	0	15	FAIL	yes	BIG
2362	1505	2	HM	host	TL	LA	31	0	31	FAIL	yes	BIG
1526	1506	1	WD	host	DC	LA	18	0	18	FAIL	yes	BIG
1527	1507	1	WD	host	DC	LA	15	0	15	FAIL	yes	BIG
2363	1508	2	HM	host	BH	LA	13	0	13	FAIL	yes	BIG
1528	1509	1	WD	host	SP	LA	15	0	15	FAIL	yes	BIG
1529	1510	1	WD	host	DC	LA	2	0	2	FAIL	yes	BIG
1530	1511	1	WD	host	DC	LA	7	0	7	FAIL	yes	BIG
1531	1512	1	WD	host	TL	LA	19	0	19	FAIL	yes	BIG
1532	1513	1	WD	host	LR	LA	14	0	14	FAIL	yes	BIG
1533	1514	1	WD	host	DC	LA	13	0	13	FAIL	yes	BIG
1534	1515	1	WD	host	LR	LA	13	0	13	FAIL	yes	BIG
1535	1516	1	WD	host	BH	LA	12	0	12	FAIL	yes	BIG
1536	1517	1	WD	host	BH	LA	13	0	13	FAIL	yes	BIG
1537	1518	1	WD	host	SP	LA	10	0	10	FAIL	yes	BIG
1538	1519	1	WD	host	DC	LA	15	0	15	FAIL	yes	BIG
1539	1520	1	WD	host	BH	LA	8	0	8	FAIL	yes	BIG
1540	1521	1	WD	host	SP	LA	26	0	26	FAIL	yes	BIG
1541	1522	1	WD	host	SP	LA	13	0	13	FAIL	yes	BIG
1542	1523	1	WD	host	SP	LA	18	0	18	FAIL	yes	BIG
1543	1524	1	WD	host	NF	LA	8	0	8	FAIL	yes	BIG
1544	1525	1	WD	host	DC	LA	8	0	8	FAIL	yes	BIG
1545	1526	1	WD	host	SP	LA	21	0	21	FAIL	yes	BIG
1546	1527	1	WD	host	SP	LA	11	0	11	FAIL	yes	BIG
1547	1528	1	WD	host	SP	LA	15	0	15	FAIL	yes	BIG
1548	1529	1	WD	host	LR	LA	12	0	12	FAIL	yes	BIG
1549	1530	1	WD	host	IC	LA	19	0	19	FAIL	yes	BIG
1550	1531	1	WD	host	LR	LA	10	0	10	FAIL	yes	BIG
1551	1532	1	WD	host	IC	LA	14	0	14	FAIL	yes	BIG
1552	1533	1	WD	host	IC	LA	17	0	17	FAIL	yes	BIG
1553	1534	1	WD	host	BH	LA	1	0	1	FAIL	no	BIG
1554	1535	1	WD	host	SW	LA	1	0	1	FAIL	no	BIG
1555	1536	1	WD	host	IC	LA	1	0	1	FAIL	no	BIG
1556	1537	1	WD	host	TW	LA	1	0	1	FAIL	no	BIG
1557	1538	1	WD	host	BH	LA	1	0	1	FAIL	no	BIG
1558	1539	1	WD	host	IC	LA	1	0	1	FAIL	no	BIG
1559	1540	1	WD	host	BH	LA	1	0	1	FAIL	no	BIG
1560	1541	1	WD	host	IC	LA	1	0	1	FAIL	no	BIG
1561	1542	1	WD	host	TL	LA	1	0	1	FAIL	no	BIG
1562	1543	1	WD	host	BH	LA	1	0	1	FAIL	no	BIG
1563	1544	1	WD	host	BH	LA	1	0	1	FAIL	no	BIG
1564	1545	1	WD	host	TW	LA	1	0	1	FAIL	no	BIG
1565	1546	1	WD	host	NF	LA	1	0	1	FAIL	no	BIG
1566	1547	1	WD	host	NF	LA	1	0	1	FAIL	no	BIG
1567	1548	1	WD	host	DC	LA	1	0	1	FAIL	no	BIG
1568	1549	1	WD	host	TH	LA	1	0	1	FAIL	no	BIG
173	1550	1	MI	host	TL	LA	1	0	18	FAIL	no	BIG
401	1550	1	MI	parasite	TL	LA	17	0	18	FAIL	no	BIG
1569	1551	1	WD	host	IC	LA	2	0	2	FAIL	no	BIG
1570	1552	1	WD	host	IC	LA	2	0	2	FAIL	no	BIG
1571	1553	1	WD	host	BH	LA	2	0	2	FAIL	no	BIG
1572	1554	1	WD	host	IC	LA	2	0	2	FAIL	no	BIG
1573	1555	1	WD	host	TL	LA	2	0	2	FAIL	no	BIG
1574	1556	1	WD	host	TW	LA	2	0	2	FAIL	no	BIG
1575	1557	1	WD	host	LR	LA	2	0	2	FAIL	no	BIG
1576	1558	1	WD	host	BH	LA	2	0	2	FAIL	no	BIG
1577	1559	1	WD	host	SF	LA	2	0	2	FAIL	no	BIG
1578	1560	1	WD	host	TH	LA	2	0	2	FAIL	no	BIG
1579	1561	1	WD	host	DC	LA	3	0	3	FAIL	no	BIG
1580	1562	1	WD	host	IC	LA	3	0	3	FAIL	no	BIG
1581	1563	1	WD	host	IC	LA	3	0	3	FAIL	no	BIG
174	1564	1	MI	host	BH	LA	3	0	4	FAIL	no	BIG
402	1564	1	MI	parasite	BH	LA	1	0	4	FAIL	no	BIG
1582	1565	1	WD	host	TW	LA	4	0	4	FAIL	no	BIG
1583	1566	1	WD	host	IC	LA	4	0	4	FAIL	no	BIG
1584	1567	1	WD	host	BP	LA	4	0	4	FAIL	no	BIG
1585	1568	1	WD	host	TH	LA	4	0	4	FAIL	no	BIG
175	1569	1	MI	host	TL	LA	4	0	5	FAIL	no	BIG
403	1569	1	MI	parasite	TL	LA	1	0	5	FAIL	no	BIG
1586	1570	1	WD	host	BH	LA	5	0	5	FAIL	no	BIG
1587	1571	1	WD	host	IC	LA	5	0	5	FAIL	no	BIG
1588	1572	1	WD	host	IC	LA	5	0	5	FAIL	no	BIG
176	1573	1	MI	host	BH	LA	5	0	8	FAIL	no	BIG
404	1573	1	MI	parasite	BH	LA	3	0	8	FAIL	no	BIG
177	1574	1	MI	host	BH	LA	5	0	8	FAIL	no	BIG
405	1574	1	MI	parasite	BH	LA	3	0	8	FAIL	no	BIG
1589	1575	1	WD	host	IC	LA	6	0	6	FAIL	no	BIG
1590	1576	1	WD	host	SW	LA	6	0	6	FAIL	no	BIG
1591	1577	1	WD	host	SW	LA	6	0	6	FAIL	no	BIG
1592	1578	1	WD	host	NF	LA	6	0	6	FAIL	no	BIG
1593	1579	1	WD	host	LR	LA	6	0	6	FAIL	no	BIG
178	1580	1	MI	host	TL	LA	6	0	8	FAIL	no	BIG
406	1580	1	MI	parasite	TL	LA	2	0	8	FAIL	no	BIG
1594	1581	1	WD	host	SP	LA	7	0	7	FAIL	no	BIG
1595	1582	1	WD	host	IC	LA	7	0	7	FAIL	no	BIG
1596	1583	1	WD	host	IC	LA	7	0	7	FAIL	no	BIG
1597	1584	1	WD	host	TW	LA	7	0	7	FAIL	no	BIG
1598	1585	1	WD	host	NF	LA	7	0	7	FAIL	no	BIG
1599	1586	1	WD	host	IC	LA	7	0	7	FAIL	no	BIG
1600	1587	1	WD	host	TL	LA	7	0	7	FAIL	no	BIG
179	1588	1	MI	host	TL	LA	7	0	13	FAIL	no	BIG
407	1588	1	MI	parasite	TL	LA	6	0	13	FAIL	no	BIG
180	1589	1	MI	host	TL	LA	7	0	22	FAIL	no	BIG
408	1589	1	MI	parasite	TL	LA	15	0	22	FAIL	no	BIG
1601	1590	1	WD	host	BH	LA	8	0	8	FAIL	no	BIG
1602	1591	1	WD	host	TL	LA	8	0	8	FAIL	no	BIG
1603	1592	1	WD	host	BH	LA	8	0	8	FAIL	no	BIG
181	1593	1	MI	host	TL	LA	8	0	9	FAIL	no	BIG
409	1593	1	MI	parasite	TL	LA	1	0	9	FAIL	no	BIG
182	1594	1	MI	host	BH	LA	8	0	17	FAIL	no	BIG
410	1594	1	MI	parasite	BH	LA	9	0	17	FAIL	no	BIG
1604	1595	1	WD	host	IC	LA	9	0	9	FAIL	no	BIG
1605	1596	1	WD	host	BH	LA	9	0	9	FAIL	no	BIG
183	1597	1	MI	host	BH	LA	9	0	12	FAIL	no	BIG
411	1597	1	MI	parasite	BH	LA	3	0	12	FAIL	no	BIG
1606	1598	1	WD	host	TW	LA	10	0	10	FAIL	no	BIG
1607	1599	1	WD	host	TW	LA	10	0	10	FAIL	no	BIG
1608	1600	1	WD	host	SF	LA	10	0	10	FAIL	no	BIG
184	1601	1	MI	host	BH	LA	10	0	17	FAIL	no	BIG
412	1601	1	MI	parasite	BH	LA	7	0	17	FAIL	no	BIG
1609	1602	1	WD	host	TW	LA	11	0	11	FAIL	no	BIG
1610	1603	1	WD	host	TW	LA	11	0	11	FAIL	no	BIG
1611	1604	1	WD	host	BH	LA	11	0	11	FAIL	no	BIG
1612	1605	1	WD	host	TW	LA	11	0	11	FAIL	no	BIG
1613	1606	1	WD	host	TL	LA	11	0	11	FAIL	no	BIG
1614	1607	1	WD	host	TH	LA	11	0	11	FAIL	no	BIG
185	1608	1	MI	host	BH	LA	11	0	13	FAIL	no	BIG
413	1608	1	MI	parasite	BH	LA	2	0	13	FAIL	no	BIG
1615	1609	1	WD	host	LR	LA	12	0	12	FAIL	no	BIG
1616	1610	1	WD	host	IC	LA	12	0	12	FAIL	no	BIG
1617	1611	1	WD	host	BH	LA	12	0	12	FAIL	no	BIG
1618	1612	1	WD	host	NF	LA	12	0	12	FAIL	no	BIG
1619	1613	1	WD	host	TW	LA	12	0	12	FAIL	no	BIG
1620	1614	1	WD	host	SF	LA	12	0	12	FAIL	no	BIG
186	1615	1	MI	host	TL	LA	12	0	16	FAIL	no	BIG
414	1615	1	MI	parasite	TL	LA	4	0	16	FAIL	no	BIG
187	1616	1	MI	host	SF	LA	12	0	17	FAIL	no	BIG
415	1616	1	MI	parasite	SF	LA	5	0	17	FAIL	no	BIG
1621	1617	1	WD	host	IC	LA	13	0	13	FAIL	no	BIG
1622	1618	1	WD	host	SP	LA	13	0	13	FAIL	no	BIG
1623	1619	1	WD	host	SF	LA	13	0	13	FAIL	no	BIG
1624	1620	1	WD	host	SF	LA	13	0	13	FAIL	no	BIG
1625	1621	1	WD	host	TW	LA	13	0	13	FAIL	no	BIG
1626	1622	1	WD	host	SW	LA	13	0	13	FAIL	no	BIG
1627	1623	1	WD	host	SF	LA	13	0	13	FAIL	no	BIG
1628	1624	1	WD	host	TW	LA	13	0	13	FAIL	no	BIG
1629	1625	1	WD	host	BH	LA	14	0	14	FAIL	no	BIG
188	1626	1	MI	host	SW	LA	14	0	15	FAIL	no	BIG
416	1626	1	MI	parasite	SW	LA	1	0	15	FAIL	no	BIG
189	1627	1	MI	host	SF	LA	14	0	16	FAIL	no	BIG
417	1627	1	MI	parasite	SF	LA	2	0	16	FAIL	no	BIG
1630	1628	1	WD	host	SW	LA	15	0	15	FAIL	no	BIG
1631	1629	1	WD	host	SW	LA	16	0	16	FAIL	no	BIG
1632	1630	1	WD	host	TL	LA	16	0	16	FAIL	no	BIG
1633	1631	1	WD	host	SF	LA	16	0	16	FAIL	no	BIG
1634	1632	1	WD	host	TW	LA	17	0	17	FAIL	no	BIG
1635	1633	1	WD	host	NF	LA	17	0	17	FAIL	no	BIG
1636	1634	1	WD	host	IC	LA	18	0	18	FAIL	no	BIG
1637	1635	1	WD	host	IC	LA	18	0	18	FAIL	no	BIG
1638	1636	1	WD	host	SP	LA	18	0	18	FAIL	no	BIG
1639	1637	1	WD	host	SW	LA	19	0	19	FAIL	no	BIG
1640	1638	1	WD	host	SW	LA	19	0	19	FAIL	no	BIG
190	1639	1	MI	host	BH	LA	19	0	25	FAIL	no	BIG
418	1639	1	MI	parasite	BH	LA	6	0	25	FAIL	no	BIG
1641	1640	1	WD	host	IC	LA	20	0	20	FAIL	no	BIG
1642	1641	1	WD	host	IC	LA	20	0	20	FAIL	no	BIG
1643	1642	1	WD	host	NF	LA	20	0	20	FAIL	no	BIG
1644	1643	1	WD	host	BH	LA	20	0	20	FAIL	no	BIG
1645	1644	1	WD	host	TL	LA	20	0	20	FAIL	no	BIG
1646	1645	1	WD	host	NF	LA	21	0	21	FAIL	no	BIG
1647	1646	1	WD	host	SP	LA	21	0	21	FAIL	no	BIG
191	1647	1	MI	host	TL	LA	21	0	24	FAIL	no	BIG
419	1647	1	MI	parasite	TL	LA	3	0	24	FAIL	no	BIG
1648	1648	1	WD	host	SF	LA	22	0	22	FAIL	no	BIG
1649	1649	1	WD	host	SF	LA	22	0	22	FAIL	no	BIG
1650	1650	1	WD	host	NF	LA	22	0	22	FAIL	no	BIG
1651	1651	1	WD	host	SW	LA	23	0	23	FAIL	no	BIG
1652	1652	1	WD	host	TW	LA	23	0	23	FAIL	no	BIG
1653	1653	1	WD	host	SF	LA	23	0	23	FAIL	no	BIG
1654	1654	1	WD	host	NF	LA	23	0	23	FAIL	no	BIG
1655	1655	1	WD	host	SW	LA	24	0	24	FAIL	no	BIG
1656	1656	1	WD	host	SP	LA	35	0	35	FAIL	no	BIG
1657	1657	1	WD	host	NF	LA	36	0	36	FAIL	no	BIG
1658	1658	1	WD	host	SF	LA	47	0	47	FAIL	no	BIG
2364	1659	2	HM	host	SP	LA	0	0	0	FAIL	no	BIG
2365	1660	2	HM	host	BH	LA	1	0	1	FAIL	no	BIG
2366	1661	2	HM	host	TL	LA	1	0	1	FAIL	no	BIG
2367	1662	2	HM	host	BH	LA	1	0	1	FAIL	no	BIG
2368	1663	2	HM	host	BH	LA	1	0	1	FAIL	no	BIG
2369	1664	2	HM	host	TL	LA	1	0	1	FAIL	no	BIG
2370	1665	2	HM	host	TL	LA	1	0	1	FAIL	no	BIG
2371	1666	2	HM	host	BH	LA	2	0	2	FAIL	no	BIG
2372	1667	2	HM	host	BH	LA	2	0	2	FAIL	no	BIG
2373	1668	2	HM	host	BH	LA	2	0	2	FAIL	no	BIG
2374	1669	2	HM	host	TL	LA	2	0	2	FAIL	no	BIG
2375	1670	2	HM	host	BH	LA	2	0	2	FAIL	no	BIG
2376	1671	2	HM	host	TL	LA	3	0	3	FAIL	no	BIG
2377	1672	2	HM	host	BH	LA	3	0	3	FAIL	no	BIG
2378	1673	2	HM	host	BH	LA	3	0	3	FAIL	no	BIG
2379	1674	2	HM	host	BH	LA	4	0	4	FAIL	no	BIG
2380	1675	2	HM	host	BH	LA	4	0	4	FAIL	no	BIG
2381	1676	2	HM	host	BH	LA	6	0	6	FAIL	no	BIG
2382	1677	2	HM	host	BH	LA	8	0	8	FAIL	no	BIG
2383	1678	2	HM	host	BH	LA	9	0	9	FAIL	no	BIG
2384	1679	2	HM	host	TL	LA	9	0	9	FAIL	no	BIG
2385	1680	2	HM	host	TL	LA	9	0	9	FAIL	no	BIG
2386	1681	2	HM	host	TL	LA	10	0	10	FAIL	no	BIG
2387	1682	2	HM	host	BH	LA	10	0	10	FAIL	no	BIG
2388	1683	2	HM	host	BH	LA	11	0	11	FAIL	no	BIG
2389	1684	2	HM	host	BH	LA	12	0	12	FAIL	no	BIG
2390	1685	2	HM	host	IC	LA	12	0	12	FAIL	no	BIG
2391	1686	2	HM	host	TL	LA	12	0	12	FAIL	no	BIG
2392	1687	2	HM	host	BH	LA	13	0	13	FAIL	no	BIG
2393	1688	2	HM	host	TL	LA	13	0	13	FAIL	no	BIG
2394	1689	2	HM	host	BH	LA	13	0	13	FAIL	no	BIG
2395	1690	2	HM	host	TL	LA	13	0	13	FAIL	no	BIG
2396	1691	2	HM	host	BH	LA	13	0	13	FAIL	no	BIG
2397	1692	2	HM	host	BH	LA	14	0	14	FAIL	no	BIG
2398	1693	2	HM	host	BH	LA	14	0	14	FAIL	no	BIG
2399	1694	2	HM	host	BH	LA	14	0	14	FAIL	no	BIG
2400	1695	2	HM	host	BH	LA	15	0	15	FAIL	no	BIG
2401	1696	2	HM	host	BH	LA	15	0	15	FAIL	no	BIG
2402	1697	2	HM	host	TL	LA	15	0	15	FAIL	no	BIG
2403	1698	2	HM	host	BH	LA	15	0	15	FAIL	no	BIG
2404	1699	2	HM	host	BH	LA	15	0	15	FAIL	no	BIG
2405	1700	2	HM	host	MS	LA	15	0	15	FAIL	no	BIG
2406	1701	2	HM	host	TL	LA	15	0	15	FAIL	no	BIG
2407	1702	2	HM	host	BH	LA	16	0	16	FAIL	no	BIG
2408	1703	2	HM	host	TL	LA	17	0	17	FAIL	no	BIG
2409	1704	2	HM	host	TL	LA	17	0	17	FAIL	no	BIG
2410	1705	2	HM	host	TL	LA	17	0	17	FAIL	no	BIG
2411	1706	2	HM	host	BH	LA	17	0	17	FAIL	no	BIG
2412	1707	2	HM	host	BH	LA	17	0	17	FAIL	no	BIG
2413	1708	2	HM	host	BH	LA	18	0	18	FAIL	no	BIG
2414	1709	2	HM	host	BH	LA	18	0	18	FAIL	no	BIG
2415	1710	2	HM	host	TL	LA	18	0	18	FAIL	no	BIG
2416	1711	2	HM	host	BH	LA	18	0	18	FAIL	no	BIG
2417	1712	2	HM	host	TL	LA	19	0	19	FAIL	no	BIG
2418	1713	2	HM	host	BH	LA	19	0	19	FAIL	no	BIG
2419	1714	2	HM	host	TL	LA	19	0	19	FAIL	no	BIG
2420	1715	2	HM	host	BH	LA	22	0	22	FAIL	no	BIG
2421	1716	2	HM	host	TL	LA	22	0	22	FAIL	no	BIG
2422	1717	2	HM	host	BH	LA	22	0	22	FAIL	no	BIG
2423	1718	2	HM	host	TL	LA	23	0	23	FAIL	no	BIG
2039	1719	2	MI	host	TL	LA	7	0	8	FAIL	no	BIG
2129	1719	2	MI	parasite	TL	LA	1	0	8	FAIL	no	BIG
2040	1720	2	MI	host	IC	LA	11	0	12	FAIL	no	BIG
2130	1720	2	MI	parasite	IC	LA	1	0	12	FAIL	no	BIG
2041	1721	2	MI	host	TL	LA	12	0	13	FAIL	no	BIG
2131	1721	2	MI	parasite	TL	LA	1	0	13	FAIL	no	BIG
2042	1722	2	MI	host	BH	LA	14	0	15	FAIL	no	BIG
2132	1722	2	MI	parasite	BH	LA	1	0	15	FAIL	no	BIG
2043	1723	2	MI	host	TL	LA	16	0	17	FAIL	no	BIG
2133	1723	2	MI	parasite	TL	LA	1	0	17	FAIL	no	BIG
2044	1724	2	MI	host	TL	LA	18	0	19	FAIL	no	BIG
2134	1724	2	MI	parasite	TL	LA	1	0	19	FAIL	no	BIG
2045	1725	2	MI	host	BH	LA	22	0	23	FAIL	no	BIG
2135	1725	2	MI	parasite	BH	LA	1	0	23	FAIL	no	BIG
2046	1726	2	MI	host	TL	LA	12	0	15	FAIL	no	BIG
2136	1726	2	MI	parasite	TL	LA	3	0	15	FAIL	no	BIG
2047	1727	2	MI	host	BH	LA	13	0	16	FAIL	no	BIG
2137	1727	2	MI	parasite	BH	LA	3	0	16	FAIL	no	BIG
2048	1728	2	MI	host	BH	LA	10	0	14	FAIL	no	BIG
2138	1728	2	MI	parasite	BH	LA	4	0	14	FAIL	no	BIG
2049	1729	2	MI	host	BH	LA	11	0	15	FAIL	no	BIG
2139	1729	2	MI	parasite	BH	LA	4	0	15	FAIL	no	BIG
2050	1730	2	MI	host	TL	LA	11	0	15	FAIL	no	BIG
2140	1730	2	MI	parasite	TL	LA	4	0	15	FAIL	no	BIG
2051	1731	2	MI	host	TL	LA	13	0	17	FAIL	no	BIG
2141	1731	2	MI	parasite	TL	LA	4	0	17	FAIL	no	BIG
2052	1732	2	MI	host	BH	LA	11	0	16	FAIL	no	BIG
2142	1732	2	MI	parasite	BH	LA	5	0	16	FAIL	no	BIG
2053	1733	2	MI	host	TL	LA	13	0	20	FAIL	no	BIG
2143	1733	2	MI	parasite	TL	LA	7	0	20	FAIL	no	BIG
[truncated: 446 more rows]
